# Supplementary material for: Unique characteristics of acid-tolerant comammox bacteria revealed by multi-omics analyses
Source: ISME Commun. 2026 Mar 23;6(1):ycag070. doi: 10.1093/ismeco/ycag070 (PMC13109103; doi:10.1093/ismeco/ycag070)
Supplement: Dataset_S1_ycag070 [file dataset_s1_ycag070.xls]

## Sheet: metawrap_70_10_bins
Bin	Completeness (%)	Contamination (%)	GC content (%)	N50 value (bp)	Genome size (bp)
bin.92	100	0.854	57	100968	3001535
bin.83	100	0	35.6	48189	4283757
bin.77	100	2.136	70.1	54606	3712518
bin.73	100	0.492	42.8	95719	5298335
bin.67	100	2.25	67.1	126495	5852399
bin.52	100	0	39.3	153775	2655259
bin.41	100	0	62.3	306227	3882960
bin.38	100	0.854	60.1	2646477	3878695
bin.25	100	0	58.5	147740	4638385
bin.1	99.66	2.97	65.1	45568	6253181
bin.5	99.55	1.005	69	317102	4222417
bin.99	99.5	0.246	42.7	612255	2991474
bin.102	99.31	0.34	59.8	115092	5046880
bin.87	99.08	0	56.3	607888	3866292
bin.86	99.05	0.118	61.3	560509	3536384
bin.94	98.9	3.296	71.2	216133	3599356
bin.53	98.86	1.136	63.8	244387	3675348
bin.4	98.85	1.149	63.1	68434	7139073
bin.14	98.85	1.149	61.3	61797	8115722
bin.21	98.73	1.265	65.9	622393	4586614
bin.63	98.69	1.304	64.9	257197	3856228
bin.54	98.64	2.732	61.8	45365	3752873
bin.40	98.52	0	38.9	86971	4750426
bin.13	98.43	0.112	65.2	463703	3207328
bin.88	98.32	0.473	69.8	93827	4072540
bin.3	98.32	0.947	69.7	142533	4234634
bin.32	98.29	0.908	58	313535	3081732
bin.17	98.09	0.934	65.8	461092	3645663
bin.48	98.01	0.99	40	69078	3431436
bin.31	97.84	0	59.1	123779	4409572
bin.36	97.46	1.192	67.7	235494	3522919
bin.45	97.36	0.605	63.6	164674	4104138
bin.97	97.28	1.162	63.1	97703	6030364
bin.26	97.2	0.043	65.6	131686	2995225
bin.60	97.01	1.426	43.3	8963	2933714
bin.98	96.79	2.647	72.4	20233	4976025
bin.82	96.76	2.727	59.5	242224	4084529
bin.57	96.76	3.636	58.7	126525	4497480
bin.65	96.7	3.296	69.5	371003	3062863
bin.71	96.59	2.272	68.3	137075	4273736
bin.22	96.51	3.804	63.4	120914	5308681
bin.75	96.42	0	41.7	261234	3226842
bin.16	96.37	2.478	61.5	12597	2656715
bin.42	96.17	1.882	70.8	80969	3437545
bin.34	95.97	1.741	66.5	61300	9390045
bin.78	95.8	3.232	55.7	70783	4566574
bin.89	95.72	1.756	51.3	90858	4094400
bin.100	95.57	1.32	65.4	125407	3363905
bin.19	95.37	0.062	67.3	263556	3202174
bin.96	95.29	1.282	66.4	40981	3193965
bin.33	95.01	0.104	62	12932	5429102
bin.85	94.94	1.818	56	93891	4519799
bin.28	94.53	1.491	66.7	205673	3452341
bin.91	94.49	0.952	44.2	8393	3883380
bin.61	94.34	0.77	67.9	53834	5048092
bin.39	94.23	0.394	64.3	345668	2684537
bin.51	94.11	2.478	62.2	98636	5229309
bin.30	93.94	1.315	64.4	63552	3129382
bin.24	93.87	0.564	32.5	20823	2703669
bin.64	93.17	4.545	55.4	57867	4511734
bin.95	93.05	0.925	62.4	356872	2728392
bin.93	92.81	2.105	71.1	49553	3604305
bin.70	92.8	2.463	38.4	10870	4407833
bin.74	92.59	0.925	55.7	33096	2650708
bin.59	92.42	1.09	53.6	340836	5107665
bin.12	92.16	4.304	63.9	6400	3049418
bin.84	91.88	1.851	71.5	6755	3259732
bin.81	91.84	3.396	67.7	10821	3433776
bin.80	91.41	2.099	67.8	9614	4155157
bin.43	91.31	0	59.3	22739	5783918
bin.49	90.73	4.326	58.7	8872	3396612
bin.68	90.62	1.891	66.6	95007	3005094
bin.2	90.24	2.934	65.4	25494	3320699
bin.37	89.74	3.561	49.4	161447	8249839
bin.66	89.38	1.081	72.2	24436	2720063
bin.47	88.81	1.884	64.7	17369	3204057
bin.76	88.33	2.522	68.5	5897	3028671
bin.101	88.21	3.336	64.7	10594	2928173
bin.27	87.03	2.325	39.4	9485	2638935
bin.8	86.19	2.373	56	17827	4196467
bin.72	86.02	3.539	65.7	11059	2903141
bin.7	85.87	0.344	64.6	465429	2494686
bin.20	85.28	2.197	67.4	6136	5946864
bin.35	83.89	1.91	67.4	4757	4741432
bin.29	81.9	1.282	69.2	9427	3735039
bin.23	79.45	2.963	67.7	4737	2735447
bin.50	79.13	2.635	61.9	5087	2440379
bin.90	77.35	0.566	64.3	49675	2822261
bin.6	77.13	1.017	57.9	4511	2851612
bin.18	76.96	1.807	70.1	6347	3418713
bin.55	75.54	1.935	73.6	3591	5959542
bin.56	75.26	1.304	64.3	3949	1988102
bin.10	71.82	2.314	65.7	4239	1893973
bin.79	70.92	2.214	72.3	3646	2960065
bin.104	70.92	3.275	49.4	2972	1935297
bin.44	70.68	0	68.7	18714	2350223
bin.103	70.49	4.094	69.6	3251	3021363
