# Supplementary material for: Unique characteristics of acid-tolerant comammox bacteria revealed by multi-omics analyses
Source: ISME Commun. 2026 Mar 23;6(1):ycag070. doi: 10.1093/ismeco/ycag070 (PMC13109103; doi:10.1093/ismeco/ycag070)
Supplement: Dataset_S2_ycag070 [file dataset_s2_ycag070.xlsx]

## Sheet: bin78
seq_id	KEGG_name	KO_description	Acid_tpm	Neutral_tpm	fc	log2fc	pvalue	padjust	significant	regulate
2			5.00331	0.574505	32.4448	5.01991	2.99839e-06	5.66834e-06	yes	up
3			5.6903	0.412533	49.956	5.64259	3.55798e-06	6.68055e-06	yes	up
4	fic	cell filamentation protein, protein adenylyltransferase [EC:2.7.7.108]	75.0587	52.4701	5.29123	2.4036	4.32381e-54	2.73323e-53	yes	up
5			35.5216	18.7801	6.96629	2.80039	4.7203e-18	1.69469e-17	yes	up
6			168.278	216.468	2.87947	1.5258	2.99905e-82	2.44102e-81	yes	up
7			50.4463	248.756	0.753253	-0.408793	0.0298268	0.038666	no	down
8			253.582	115.942	8.09908	3.01776	0	0	yes	up
9			1.16449	1.92577	2.28144	1.18995	0.551131	0.587217	no	up
10	-	two-component system, chemotaxis family, sensor kinase Cph1 [EC:2.7.13.3]	177.142	192.865	3.40133	1.7661	2.6159e-140	3.18371e-139	yes	up
11	pilR	two-component system, NtrC family, response regulator PilR	673.569	84.1821	29.6867	4.89175	0	0	yes	up
12	kinA	two-component system, sporulation sensor kinase A [EC:2.7.13.3]	502.774	162.587	11.4526	3.5176	0	0	yes	up
13	cheY	two-component system, chemotaxis family, chemotaxis protein CheY	1369.45	108.623	46.6645	5.54425	0	0	yes	up
14	zraR	two-component system, NtrC family, response regulator HydG	369.615	151.729	9.02032	3.17318	0	0	yes	up
15			3.5764	0	75.4925	6.23826	0.000118967	0.000195555	yes	up
16	mnxG	manganese oxidase [EC:1.16.3.3]	429.18	35.4266	44.8883	5.48827	0	0	yes	up
17			5.45375	0	142.816	7.15801	2.97343e-07	6.06638e-07	yes	up
18	-	formylglycine-generating enzyme [EC:1.8.3.7]	112.852	14.7669	28.3104	4.82326	0	0	yes	up
19	-	formylglycine-generating enzyme [EC:1.8.3.7]	256.256	58.7019	16.1701	4.01526	0	0	yes	up
20			74.0084	41.6838	6.56979	2.71585	3.02062e-108	2.97659e-107	yes	up
21	-	formylglycine-generating enzyme [EC:1.8.3.7]	13.2342	28.9134	1.70042	0.765892	0.000407147	0.000638477	no	up
22			162.468	134.486	4.47852	2.16302	1.13188e-161	1.52903e-160	yes	up
23			40.0762	40.2672	3.6861	1.8821	5.77115e-28	2.52382e-27	yes	up
24			35.3962	41.2966	3.17543	1.66695	1.55161e-21	6.05048e-21	yes	up
25	hsdM	type I restriction enzyme M protein [EC:2.1.1.72]	7.60449	3.7865	7.40808	2.8891	1.03368e-06	2.01848e-06	yes	up
26	hsdM	type I restriction enzyme M protein [EC:2.1.1.72]	4.03558	2.64177	5.65397	2.49926	0.00241733	0.00352379	yes	up
27			15.096	10.0406	5.58775	2.48227	3.43957e-46	1.99356e-45	yes	up
29			84.0836	31.7206	9.83345	3.2977	7.40901e-174	1.06203e-172	yes	up
30			62.8745	51.228	4.53837	2.18217	1.70052e-50	1.034e-49	yes	up
31	hsdR	type I restriction enzyme, R subunit [EC:3.1.21.3]	46.4115	51.7161	3.32574	1.73368	1.60278e-17	5.65981e-17	yes	up
32			44.4784	45.2452	3.63661	1.86259	2.08346e-29	9.38163e-29	yes	up
33			35.5256	28.5657	4.60587	2.20348	1.51404e-26	6.45697e-26	yes	up
34	-	phospholipase D1/2 [EC:3.1.4.4]	108.075	83.9174	4.76911	2.25372	1.28794e-151	1.6574e-150	yes	up
35			264.677	110.945	8.83927	3.14393	0	0	yes	up
36	pcoD	copper resistance protein D	23.3355	16.6785	5.1794	2.37278	2.51714e-19	9.3448e-19	yes	up
37			356.84	9.44915	139.785	7.12706	0	0	yes	up
38			119.411	19.525	22.6966	4.5044	1.0153e-74	7.80819e-74	yes	up
39	acrA	membrane fusion protein, multidrug efflux system	176.765	25.3682	25.8224	4.69055	0	0	yes	up
40	-	hydrophobic/amphiphilic exporter-1 (mainly G- bacteria), HAE1 family	176.24	28.5491	22.8486	4.51403	0	0	yes	up
41	prkC	eukaryotic-like serine/threonine-protein kinase [EC:2.7.11.1]	152.953	220.786	2.56555	1.35927	8.31227e-103	7.86566e-102	yes	up
42	cheBR	two-component system, chemotaxis family, CheB/CheR fusion protein [EC:2.1.1.80 3.1.1.61]	1837.96	154.206	44.0788	5.46201	0	0	yes	up
43	cheA	two-component system, chemotaxis family, sensor kinase CheA [EC:2.7.13.3]	257.473	162.921	5.85277	2.54912	0	0	yes	up
44	cheR	chemotaxis protein methyltransferase CheR [EC:2.1.1.80]	175.042	102.773	6.3051	2.65652	1.6078e-196	2.52693e-195	yes	up
45	cheBR	two-component system, chemotaxis family, CheB/CheR fusion protein [EC:2.1.1.80 3.1.1.61]	219.612	152.468	5.33772	2.41622	0	0	yes	up
46	fhlA	formate hydrogenlyase transcriptional activator	20.2759	45.5282	1.64845	0.721111	6.10455e-11	1.64042e-10	no	up
47	cpxP	periplasmic protein CpxP/Spy	347.022	95.5512	13.4654	3.75119	0	0	yes	up
48			122.212	47.8572	9.46128	3.24204	3.63639e-92	3.20039e-91	yes	up
49			93.6827	93.4903	3.71931	1.89503	5.17086e-34	2.49689e-33	yes	up
50	-	uncharacterized protein	117.968	74.5545	5.8592	2.5507	1.18204e-176	1.71341e-175	yes	up
52			9.17321	4.95034	6.8595	2.7781	3.4487e-05	5.93478e-05	yes	up
53			8.41727	5.71336	5.42707	2.44017	2.11576e-07	4.36721e-07	yes	up
54	ybhG	membrane fusion protein YbhG	34.6481	59.3197	2.16261	1.11277	3.93576e-20	1.4941e-19	yes	up
55	ybhF	drug efflux transport system ATP-binding protein	25.3302	70.9252	1.32239	0.403152	3.2941e-06	6.20465e-06	no	up
56	ybhS	drug efflux transport system permease protein	26.6003	84.0152	1.17259	0.229703	0.0447356	0.0567433	no	up
57	-	ABC-2 type transport system permease protein	20.1552	52.089	1.43118	0.517209	0.000212254	0.000340473	no	up
58			21.6416	23.9372	3.35553	1.74654	3.66079e-29	1.63794e-28	yes	up
59	uspE	universal stress protein E	220.57	351.061	2.32713	1.21855	1.80005e-117	1.89697e-116	yes	up
60	rnk	regulator of nucleoside diphosphate kinase	140.217	203.95	2.54142	1.34564	2.01734e-21	7.83698e-21	yes	up
61			133.91	219.237	2.26331	1.17844	1.40813e-52	8.7477e-52	yes	up
62	ftsH	cell division protease FtsH [EC:3.4.24.-]	117.461	213	2.04406	1.03143	8.85501e-59	5.87841e-58	yes	up
63	mlaE	phospholipid/cholesterol/gamma-HCH transport system permease protein	61.4587	113.595	2.00696	1.00501	9.33074e-24	3.7804e-23	yes	up
64	mlaF	phospholipid/cholesterol/gamma-HCH transport system ATP-binding protein	144.458	295.646	1.80859	0.854862	1.544e-28	6.82738e-28	no	up
65	mlaD	phospholipid/cholesterol/gamma-HCH transport system substrate-binding protein	182.021	285.669	2.36169	1.23982	1.13696e-83	9.41248e-83	yes	up
66	linN	cholesterol transport system auxiliary component	85.0896	150.929	2.08842	1.06241	4.64737e-29	2.07636e-28	yes	up
67	-	vacuolar iron transporter family protein	17.7668	37.8182	1.73593	0.795712	0.000655832	0.00100864	no	up
68			41.399	64.003	2.39848	1.26212	3.79642e-14	1.18996e-13	yes	up
69	acpT	4'-phosphopantetheinyl transferase [EC:2.7.8.-]	19.2854	19.0969	3.7289	1.89875	1.64905e-21	6.42238e-21	yes	up
70	tycC	tyrocidine synthetase III	61.5795	31.9864	7.13643	2.8352	0	0	yes	up
71			16.678	0	537.485	9.07008	2.36713e-13	7.20377e-13	yes	up
72			246.985	18.6339	49.0858	5.61723	4.98678e-177	7.25567e-176	yes	up
73	tsdA	thiosulfate dehydrogenase [EC:1.8.2.2]	1362.67	126.785	39.859	5.31683	0	0	yes	up
74	yhfA	putative redox protein	592.222	48.5301	45.1135	5.49549	0	0	yes	up
75	ccoO	cytochrome c oxidase cbb3-type subunit II	1242.8	106.264	43.3223	5.43704	0	0	yes	up
76			798.642	50.1257	59.0501	5.88387	0	0	yes	up
77	ycnJ	copper transport protein	764.93	51.4249	55.1462	5.78519	0	0	yes	up
78	acuB	acetoin utilization protein AcuB	2171.9	125.238	64.3024	6.0068	0	0	yes	up
79	mcp	methyl-accepting chemotaxis protein	1419.3	101.534	51.7035	5.69219	0	0	yes	up
80			1983.2	142.075	51.7234	5.69275	0	0	yes	up
81			1188.03	53.26	82.6859	6.36957	0	0	yes	up
82			1016.79	57.9563	64.9946	6.02225	0	0	yes	up
83	hisC	histidinol-phosphate aminotransferase [EC:2.6.1.9]	647.559	38.662	61.9151	5.95222	0	0	yes	up
84	-	cytochrome c peroxidase [EC:1.11.1.5]	264.744	17.3688	56.3416	5.81613	0	0	yes	up
85			291.308	26.1228	41.3067	5.3683	0	0	yes	up
86	ccoP	cytochrome c oxidase cbb3-type subunit III	275.776	20.3295	50.34	5.65363	0	0	yes	up
87	-	cytochrome c peroxidase [EC:1.11.1.5]	95.2607	7.14414	49.1871	5.62021	6.73051e-127	7.51226e-126	yes	up
88			3923.37	87.4221	166.574	7.38002	0	0	yes	up
89	cpxP	periplasmic protein CpxP/Spy	881.316	29.6167	110.381	6.78634	0	0	yes	up
90			287.135	86.9889	12.2205	3.61123	3.35913e-108	3.30806e-107	yes	up
91	leuA	2-isopropylmalate synthase [EC:2.3.3.13]	397.62	166.786	8.83403	3.14307	0	0	yes	up
92	ihfA	integration host factor subunit alpha	231.047	257.981	3.31603	1.72946	4.44102e-86	3.74667e-85	yes	up
93	glnR	MerR family transcriptional regulator, glutamine synthetase repressor	77.8217	116.769	2.46877	1.30379	9.17272e-20	3.4425e-19	yes	up
94	surE	5'/3'-nucleotidase [EC:3.1.3.5 3.1.3.6]	39.9707	71.5096	2.06779	1.04809	4.18196e-12	1.19536e-11	yes	up
95	phoA	alkaline phosphatase [EC:3.1.3.1]	44.8227	61.0841	2.72103	1.44415	6.42927e-29	2.86422e-28	yes	up
96	cysS	cysteinyl-tRNA synthetase [EC:6.1.1.16]	63.1145	84.8307	2.75838	1.46382	1.05172e-80	8.43611e-80	yes	up
97	rlmB	23S rRNA (guanosine2251-2'-O)-methyltransferase [EC:2.1.1.185]	122.53	191.97	2.36206	1.24005	3.22941e-31	1.49908e-30	yes	up
98	fixJ	two-component system, LuxR family, response regulator FixJ	210.917	197.661	3.95777	1.98469	1.47315e-75	1.13972e-74	yes	up
99	pilD	leader peptidase (prepilin peptidase) / N-methyltransferase [EC:3.4.23.43 2.1.1.-]	3.88329	5.51332	2.59959	1.37828	0.000161152	0.000261427	yes	up
101	gspH	general secretion pathway protein H	7.64369	12.9923	2.18351	1.12665	0.000621021	0.00095681	yes	up
102	pilV	type IV pilus assembly protein PilV	4.90693	5.22925	3.4695	1.79473	0.00102459	0.00154628	yes	up
103			6.55885	5.23559	4.65743	2.21953	3.5421e-11	9.63543e-11	yes	up
104			12.4834	13.3231	3.45997	1.79076	2.55159e-20	9.71976e-20	yes	up
105	pilB	type IV pilus assembly protein PilB	94.6054	77.8451	4.49976	2.16985	5.47735e-222	9.48489e-221	yes	up
106			34.53	18.6482	6.88481	2.78342	6.92388e-30	3.14336e-29	yes	up
107	fimT	type IV fimbrial biogenesis protein FimT	10.5479	3.08104	12.757	3.67322	2.76059e-18	9.97588e-18	yes	up
108	pilV	type IV pilus assembly protein PilV	6.14566	4.03703	5.6147	2.48921	1.47328e-08	3.33594e-08	yes	up
109	pilW	type IV pilus assembly protein PilW	13.9439	12.2605	4.21422	2.07527	5.24829e-38	2.72281e-37	yes	up
110			3.83277	4.71051	3.03998	1.60406	0.00186457	0.00274438	yes	up
111			4.4955	2.34265	7.17035	2.84204	3.39515e-06	6.38799e-06	yes	up
112	pilY1	type IV pilus assembly protein PilY1	56.0499	36.785	5.64497	2.49697	0	0	yes	up
113	bapA	large repetitive protein	49.5878	33.4548	5.49089	2.45704	1.36117e-88	1.17004e-87	yes	up
114	phoH	phosphate starvation-inducible protein PhoH and related proteins	1154.79	576.285	7.41995	2.89141	0	0	yes	up
115			4.32362	0.481289	32.5807	5.02595	0.000118855	0.000195391	yes	up
116	ftsY	fused signal recognition particle receptor	105.133	94.1999	4.13744	2.04874	9.19012e-108	9.01027e-107	yes	up
117	spo0F	two-component system, response regulator, stage 0 sporulation protein F	54.9727	69.0396	2.94775	1.55962	2.95143e-36	1.48444e-35	yes	up
118	pepN	aminopeptidase N [EC:3.4.11.2]	89.0168	88.0335	3.74702	1.90574	1.38965e-199	2.22474e-198	yes	up
119	tolB	TolB protein	192.83	180.449	3.9604	1.98565	7.78448e-245	1.46608e-243	yes	up
120	bcrC	undecaprenyl-diphosphatase [EC:3.6.1.27]	53.4178	202.955	0.974134	-0.0378082	0.671407	0.701779	no	down
121	cckA	two-component system, cell cycle sensor histidine kinase and response regulator CckA [EC:2.7.13.3]	125.085	317.408	1.46043	0.546394	8.15603e-23	3.25254e-22	no	up
122	pdtaS	two-component system, sensor histidine kinase PdtaS [EC:2.7.13.3]	89.038	174.065	1.89318	0.92081	5.28347e-32	2.4816e-31	no	up
123	arnT	4-amino-4-deoxy-L-arabinose transferase [EC:2.4.2.43]	26.6162	89.1144	1.10625	0.145673	0.126312	0.150095	no	up
124			17.7924	48.9596	1.34457	0.42715	0.156537	0.182991	no	up
125	-	dolichol-phosphate mannosyltransferase [EC:2.4.1.83]	100.827	125.558	2.9732	1.57202	6.33401e-74	4.83039e-73	yes	up
126			10.4851	12.695	3.07508	1.62063	3.10473e-05	5.36492e-05	yes	up
127	-	trans-aconitate 3-methyltransferase [EC:2.1.1.145]	20.9199	13.9883	5.52529	2.46605	5.17682e-34	2.49898e-33	yes	up
129			15.4633	14.0318	4.08652	2.03087	1.8651e-17	6.56367e-17	yes	up
130	fhlA	formate hydrogenlyase transcriptional activator	19.412	24.638	2.91884	1.54539	6.40645e-48	3.77966e-47	yes	up
131			106.595	164.908	2.39584	1.26053	2.70855e-33	1.29577e-32	yes	up
132			321.859	275.801	4.32199	2.1117	0	0	yes	up
133			7.0396	5.64234	4.6418	2.21468	9.49742e-05	0.000157436	yes	up
134	puuP	putrescine importer	17.8286	29.0716	2.2716	1.18371	8.01377e-19	2.93914e-18	yes	up
135	speB	agmatinase [EC:3.5.3.11]	45.9463	182.147	0.934505	-0.0977263	0.284972	0.319545	no	down
136			4.51244	3.3843	4.91601	2.29749	0.000339668	0.000535916	yes	up
137	asmA	AsmA protein	173.956	107.329	6.00147	2.58532	0	0	yes	up
138	mscS	small conductance mechanosensitive channel	19.6859	23.9096	3.04753	1.60764	5.5654e-20	2.10244e-19	yes	up
139	ydiY	putative salt-induced outer membrane protein	22.6213	19.6195	4.27863	2.09715	1.93696e-39	1.02516e-38	yes	up
140	mscL	large conductance mechanosensitive channel	99.0711	79.6859	4.60516	2.20325	1.01721e-79	8.10887e-79	yes	up
141	motB	chemotaxis protein MotB	145.475	179.308	3.00446	1.5871	2.95824e-104	2.82346e-103	yes	up
142	-	uncharacterized protein	91.4136	77.5208	4.36378	2.12558	2.30015e-78	1.8177e-77	yes	up
143	kynU	kynureninase [EC:3.7.1.3]	129.5	183.921	2.60686	1.38232	2.31877e-101	2.17821e-100	yes	up
144	-	aminocarboxymuconate-semialdehyde decarboxylase [EC:4.1.1.45]	64.1105	66.9787	3.54659	1.82643	1.17786e-64	8.30345e-64	yes	up
145			743.812	19.0395	145.057	7.18047	0	0	yes	up
146			217.268	84.2451	9.55044	3.25557	0	0	yes	up
147	-	uncharacterized protein	459.242	458.364	3.70983	1.89135	4.04525e-198	6.40989e-197	yes	up
148	-	ABC-2 type transport system ATP-binding protein	304.512	315.374	3.57679	1.83867	4.55767e-279	9.75896e-278	yes	up
149	-	ABC-2 type transport system permease protein	182.336	273.208	2.47319	1.30637	8.45243e-96	7.64769e-95	yes	up
150	degP	serine protease Do [EC:3.4.21.107]	292.333	272.961	3.96532	1.98744	5.16572e-154	6.74287e-153	yes	up
151	rnz	ribonuclease Z [EC:3.1.26.11]	43.7506	90.3533	1.79441	0.843506	1.33715e-12	3.91607e-12	no	up
152	-	adenylate cyclase [EC:4.6.1.1]	38.9321	44.3443	3.25174	1.70121	2.86639e-141	3.5051e-140	yes	up
153	ubiB	ubiquinone biosynthesis protein	161.28	189.888	3.14592	1.65348	2.02078e-230	3.63341e-229	yes	up
154			15.26	15.2906	3.70028	1.88763	1.12108e-18	4.09038e-18	yes	up
155	-	uncharacterized protein	70.3674	55.0617	4.73279	2.24269	4.7716e-96	4.32996e-95	yes	up
156	truD	tRNA pseudouridine13 synthase [EC:5.4.99.27]	34.8404	33.902	3.80826	1.92913	4.77721e-64	3.36011e-63	yes	up
157			115.842	126.002	3.40395	1.76721	1.28274e-67	9.28382e-67	yes	up
158			285.051	91.315	11.5632	3.53147	0	0	yes	up
159	rocD	ornithine--oxo-acid transaminase [EC:2.6.1.13]	88.705	46.7558	7.01697	2.81085	2.21865e-129	2.51074e-128	yes	up
160			69.0564	35.009	7.30236	2.86836	4.11248e-75	3.16743e-74	yes	up
161	gpsA	glycerol-3-phosphate dehydrogenase (NAD(P)+) [EC:1.1.1.94]	49.8627	71.0537	2.60025	1.37865	1.87548e-48	1.11371e-47	yes	up
162	larB	pyridinium-3,5-biscarboxylic acid mononucleotide synthase [EC:2.5.1.143]	51.2613	95.9974	1.97713	0.983404	1.54524e-22	6.13382e-22	no	up
163			99.3988	81.0519	4.53971	2.1826	6.06895e-63	4.22263e-62	yes	up
164	larC	pyridinium-3,5-bisthiocarboxylic acid mononucleotide nickel chelatase [EC:4.99.1.12]	45.7333	82.0086	2.06676	1.04737	7.10447e-20	2.67537e-19	yes	up
165	yrbG	cation:H+ antiporter	49.119	99.3174	1.83263	0.873915	7.73768e-17	2.66965e-16	no	up
166	pdxA2	4-phospho-D-threonate 3-dehydrogenase / 4-phospho-D-erythronate 3-dehydrogenase [EC:1.1.1.408 1.1.1.409]	81.2278	147.429	2.04039	1.02885	1.03102e-38	5.40873e-38	yes	up
167			26.9096	53.0602	1.88277	0.91286	0.000123537	0.000202808	no	up
168	ksgA	16S rRNA (adenine1518-N6/adenine1519-N6)-dimethyltransferase [EC:2.1.1.182]	18.3507	27.8701	2.43878	1.28616	2.74899e-15	9.03548e-15	yes	up
169	motB	chemotaxis protein MotB	4.86302	6.15497	2.93328	1.55251	5.8109e-05	9.81008e-05	yes	up
170			3.98309	4.05626	3.63927	1.86365	2.81038e-07	5.74661e-07	yes	up
171	cheBR	two-component system, chemotaxis family, CheB/CheR fusion protein [EC:2.1.1.80 3.1.1.61]	21.7715	24.7347	3.25692	1.70351	2.53576e-21	9.83123e-21	yes	up
172			18.6651	29.5861	2.33706	1.22469	1.15179e-09	2.83569e-09	yes	up
173			14.1874	11.2287	4.6606	2.22051	2.91766e-15	9.58377e-15	yes	up
174			13.0018	28.1432	1.71216	0.775818	0.00135118	0.00201615	no	up
175	anmK	anhydro-N-acetylmuramic acid kinase [EC:2.7.1.170]	38.5311	87.4868	1.63048	0.7053	6.56489e-13	1.95257e-12	no	up
176	-	zinc/manganese transport system substrate-binding protein	30.9888	36.8729	3.12025	1.64166	1.2579e-28	5.57504e-28	yes	up
177	mntA	manganese transport system ATP-binding protein [EC:7.2.2.5]	63.0487	114.312	2.04119	1.02941	9.00524e-25	3.72555e-24	yes	up
178	mntB	manganese transport system permease protein	57.6566	79.1834	2.69828	1.43204	8.17027e-41	4.41326e-40	yes	up
179	ompW	outer membrane protein	73.9865	95.0188	2.88316	1.52765	2.45871e-42	1.35698e-41	yes	up
180	-	aralkylamine N-acetyltransferase [EC:2.3.1.87]	119.19	182.093	2.42467	1.27779	1.99577e-37	1.02612e-36	yes	up
181			32.995	48.9242	2.49725	1.32034	2.7611e-05	4.79038e-05	yes	up
182			42.9349	59.9156	2.65762	1.41014	1.62681e-20	6.21997e-20	yes	up
183	rluD	23S rRNA pseudouridine1911/1915/1917 synthase [EC:5.4.99.23]	90.4413	68.6358	4.87876	2.28652	2.25368e-150	2.87154e-149	yes	up
184	gshA	glutamate---cysteine ligase / carboxylate-amine ligase [EC:6.3.2.2 6.3.-.-]	183.483	306.883	2.21487	1.14722	8.3795e-96	7.58614e-95	yes	up
185			77.5534	107.328	2.67568	1.41991	1.3358e-54	8.49265e-54	yes	up
186			25.9511	55.4603	1.73782	0.797278	0.000708607	0.00108581	no	up
187			30.2672	41.5721	2.6944	1.42997	1.99415e-10	5.18848e-10	yes	up
188			602.559	372.478	5.98943	2.58242	2.95239e-197	4.65912e-196	yes	up
190			15.373	39.4794	1.44273	0.528805	0.050586	0.0636425	no	up
191	-	molybdenum cofactor sulfurtransferase [EC:2.8.1.9]	85.2438	66.4426	4.75617	2.2498	2.53133e-100	2.35502e-99	yes	up
192			73.7874	13.5155	20.2176	4.33754	2.37602e-72	1.783e-71	yes	up
193	-	hydrophobic/amphiphilic exporter-1 (mainly G- bacteria), HAE1 family	1151.94	107.307	39.7449	5.3127	0	0	yes	up
194	acrA	membrane fusion protein, multidrug efflux system	1005.06	54.6991	68.0129	6.08774	0	0	yes	up
195	-	hydrophobic/amphiphilic exporter-1 (mainly G- bacteria), HAE1 family	977.763	76.3442	47.4479	5.56827	0	0	yes	up
196			457.276	39.7288	42.7045	5.41631	0	0	yes	up
197			3039.76	77.8203	144.597	7.1759	0	0	yes	up
198			3.19415	0.587292	20.6591	4.36871	0.00551559	0.00774414	yes	up
199	acrA	membrane fusion protein, multidrug efflux system	1163.82	238.733	18.0561	4.17442	0	0	yes	up
200	pal	peptidoglycan-associated lipoprotein	329.246	122.515	9.95388	3.31526	0	0	yes	up
201			176.621	189.635	3.45374	1.78816	1.215e-81	9.83759e-81	yes	up
202			104.318	244.738	1.58053	0.660412	1.19372e-12	3.50399e-12	no	up
203	phoD	alkaline phosphatase D [EC:3.1.3.1]	116.24	164.71	2.61636	1.38756	8.01272e-108	7.86588e-107	yes	up
204			162.361	189.301	3.17365	1.66614	9.213e-47	5.37604e-46	yes	up
205	-	L-ornithine N5-acetyltransferase [EC:2.3.1.-]	11.963	6.63544	6.70734	2.74574	4.73574e-11	1.28015e-10	yes	up
206	parE1_3_4	toxin ParE1/3/4	26.1059	34.7648	2.77702	1.47354	5.26841e-09	1.23427e-08	yes	up
207			39.1271	28.6663	5.05302	2.33715	5.38959e-24	2.19165e-23	yes	up
208			3.05843	1.32	8.52277	3.09132	0.00225833	0.0033004	yes	up
209			149.846	169.33	3.27851	1.71304	1.03701e-68	7.56191e-68	yes	up
210	-	drug/metabolite transporter, DME family	39.9388	54.8571	2.70038	1.43316	1.3448e-28	5.95507e-28	yes	up
211	-	uncharacterized protein	3.22389	2.5519	4.64057	2.2143	0.00198953	0.00292219	yes	up
212	rpoE	RNA polymerase sigma-70 factor, ECF subfamily	31.7599	24.6907	4.77181	2.25454	1.21241e-83	1.00263e-82	yes	up
213	acrA	membrane fusion protein, multidrug efflux system	186.949	131.639	5.25915	2.39483	0	0	yes	up
214	-	arsenite methyltransferase [EC:2.1.1.137]	109.207	90.5148	4.47146	2.16074	3.67698e-116	3.8358e-115	yes	up
215			443.99	444.484	3.69924	1.88723	3.00379e-183	4.48425e-182	yes	up
216	-	CBS domain-containing protein	431.871	463.234	3.45309	1.78789	6.86592e-214	1.16039e-212	yes	up
217	-	two-component system, NarL family, sensor kinase [EC:2.7.13.3]	100.469	56.2635	6.61683	2.72614	1.69421e-265	3.44201e-264	yes	up
218	nreC	two-component system, NarL family, response regulator NreC	224.805	204.586	4.07164	2.02561	1.63886e-197	2.59154e-196	yes	up
219	nxrA	nitrate reductase / nitrite oxidoreductase, alpha subunit [EC:1.7.5.1 1.7.99.-]	5630.82	4944.69	4.21838	2.07669	0	0	yes	up
220	nxrB	nitrate reductase / nitrite oxidoreductase, beta subunit [EC:1.7.5.1 1.7.99.-]	4849.62	6782.3	2.6495	1.40572	2.30015e-287	5.06523e-286	yes	up
221	glnA	glutamine synthetase [EC:6.3.1.2]	237.509	434.913	2.02315	1.01661	1.02681e-69	7.55158e-69	yes	up
222			8.44557	4.33623	7.14655	2.83725	5.82822e-06	1.07189e-05	yes	up
223			4.46905	4.07576	4.02821	2.01014	0.00337767	0.00484669	yes	up
224	-	uncharacterized protein	69.3375	48.505	5.29796	2.40544	3.59272e-77	2.81615e-76	yes	up
225			192.118	110.193	6.4534	2.69006	4.69429e-106	4.53351e-105	yes	up
226			2182.27	181.819	44.4774	5.475	0	0	yes	up
227	-	superoxide dismutase, Fe-Mn family [EC:1.15.1.1]	740.396	81.8864	33.5415	5.06787	0	0	yes	up
228	dksA	RNA polymerase-binding transcription factor	849.838	106.425	29.6008	4.88756	0	0	yes	up
229	-	polyphenol oxidase [EC:1.10.3.1]	26.3609	31.0564	3.14907	1.65493	4.0975e-37	2.0949e-36	yes	up
230			14.4799	15.3418	3.49843	1.80671	8.79879e-12	2.47392e-11	yes	up
231	yfeX	porphyrinogen peroxidase [EC:1.11.1.-]	24.8996	39.508	2.3336	1.22255	7.11353e-28	3.10385e-27	yes	up
232			28.6376	48.6224	2.18259	1.12604	3.03748e-28	1.33779e-27	yes	up
233	-	cholest-4-en-3-one 26-monooxygenase [EC:1.14.15.28]	22.2434	50.1254	1.64285	0.716197	1.11879e-10	2.94958e-10	no	up
234			4.81089	5.4727	3.25998	1.70486	0.00537607	0.00755784	yes	up
235			18.3562	72.5831	0.93648	-0.0946805	0.29571	0.330867	no	down
236			380.002	269.911	5.21284	2.38207	8.11906e-253	1.56918e-251	yes	up
237	glgB	1,4-alpha-glucan branching enzyme [EC:2.4.1.18]	404.954	231.547	6.47818	2.69559	0	0	yes	up
238	treS	maltose alpha-D-glucosyltransferase / alpha-amylase [EC:5.4.99.16 3.2.1.1]	75.9943	66.32	4.24405	2.08544	1.10418e-121	1.19287e-120	yes	up
239	glgE	starch synthase (maltosyl-transferring) [EC:2.4.99.16]	157.18	189.77	3.06805	1.61732	1.03087e-186	1.5646e-185	yes	up
240			72.383	119.02	2.25608	1.17382	1.07168e-16	3.68027e-16	yes	up
241	ggs	glucosylglycerate synthase [EC:2.4.1.268]	124.792	169.336	2.73057	1.4492	1.43212e-137	1.71069e-136	yes	up
242	treT	trehalose synthase [EC:2.4.1.245]	162.425	243.822	2.46743	1.30301	8.82224e-106	8.48832e-105	yes	up
243	treS	maltose alpha-D-glucosyltransferase / alpha-amylase [EC:5.4.99.16 3.2.1.1]	132.577	168.76	2.90858	1.54032	5.78847e-125	6.40081e-124	yes	up
244	treT	trehalose synthase [EC:2.4.1.245]	86.8204	78.5606	4.09492	2.03384	2.34203e-73	1.77557e-72	yes	up
245			1.02438	1.1965	3.22543	1.68949	0.276236	0.31047	no	up
247	-	NADPH2 dehydrogenase [EC:1.6.99.1]	105.41	141.91	2.75054	1.45972	2.02531e-103	1.92001e-102	yes	up
248	ogt	methylated-DNA-[protein]-cysteine S-methyltransferase [EC:2.1.1.63]	138.019	186.012	2.74763	1.45819	2.53766e-50	1.54001e-49	yes	up
249	ada-alkA	AraC family transcriptional regulator, regulatory protein of adaptative response / DNA-3-methyladenine glycosylase II [EC:3.2.2.21]	101.685	110.354	3.41588	1.77226	1.25068e-100	1.16496e-99	yes	up
250			17.6005	6.86452	9.50839	3.2492	9.00137e-19	3.29511e-18	yes	up
251	phnB	PhnB protein	8.01103	11.2471	2.64321	1.40229	0.000154813	0.00025167	yes	up
252	fucA	L-fuculose-phosphate aldolase [EC:4.1.2.17]	19.2613	27.0229	2.63273	1.39656	2.33484e-07	4.80851e-07	yes	up
253	-	AraC family transcriptional regulator	55.4835	61.676	3.32985	1.73546	1.0937e-37	5.64387e-37	yes	up
254	pip	proline iminopeptidase [EC:3.4.11.5]	10.5873	7.4441	5.25137	2.3927	3.70454e-19	1.36743e-18	yes	up
255	rihA	pyrimidine-specific ribonucleoside hydrolase [EC:3.2.2.-]	12.7837	17.4831	2.71083	1.43873	2.27396e-14	7.19312e-14	yes	up
256	nhaA	Na+:H+ antiporter, NhaA family	10.3746	16.7807	2.28601	1.19283	7.42137e-06	1.35197e-05	yes	up
257	nhaA	Na+:H+ antiporter, NhaA family	20.9055	18.327	4.22181	2.07786	2.55206e-24	1.04547e-23	yes	up
258	cynT	carbonic anhydrase [EC:4.2.1.1]	195.658	212.329	3.41193	1.77059	1.48973e-111	1.51428e-110	yes	up
259			185.966	219.81	3.13355	1.6478	1.08903e-136	1.2919e-135	yes	up
260	-	thioredoxin-dependent peroxiredoxin [EC:1.11.1.24]	207.123	117.612	6.51587	2.70396	2.86883e-144	3.54448e-143	yes	up
261			634.686	665.704	3.53025	1.81977	1.11283e-163	1.51652e-162	yes	up
262	-	uncharacterized protein	76.7798	61.822	4.59385	2.1997	8.43043e-26	3.54362e-25	yes	up
263	-	uncharacterized protein	79.2257	50.0781	5.84923	2.54825	3.5756e-57	2.33364e-56	yes	up
264	-	uncharacterized protein	481.078	221.46	8.04689	3.00843	0	0	yes	up
265	prpC	PPM family protein phosphatase [EC:3.1.3.16]	70.0231	54.9484	4.72364	2.2399	2.98266e-116	3.11569e-115	yes	up
266			468.169	429.942	4.03338	2.01199	7.02363e-267	1.43447e-265	yes	up
267			169.056	432.019	1.44908	0.535137	2.92141e-19	1.08249e-18	no	up
268	zraS	two-component system, NtrC family, sensor histidine kinase HydH [EC:2.7.13.3]	11.5293	15.936	2.68742	1.42622	2.16213e-12	6.26579e-12	yes	up
269	atoC	two-component system, NtrC family, response regulator AtoC	48.8236	57.6377	3.13916	1.65038	2.11992e-70	1.56951e-69	yes	up
270	-	cyclic di-GMP phosphodiesterase [EC:3.1.4.-]	427.229	147.967	10.6904	3.41824	0	0	yes	up
271	recN	DNA repair protein RecN (Recombination protein N)	224.835	249.858	3.33284	1.73675	3.41603e-270	7.09847e-269	yes	up
272	trxA	thioredoxin 1	961.968	368.14	9.68888	3.27633	0	0	yes	up
273	lptD	LPS-assembly protein	47.5925	34.508	5.11143	2.35373	3.82496e-139	4.61889e-138	yes	up
274	folC	dihydrofolate synthase / folylpolyglutamate synthase [EC:6.3.2.12 6.3.2.17]	39.825	71.2174	2.06985	1.04953	7.6043e-23	3.03408e-22	yes	up
275	accD	acetyl-CoA carboxylase carboxyl transferase subunit beta [EC:6.4.1.2 2.1.3.15]	127.887	142.891	3.31721	1.72997	2.39661e-73	1.81605e-72	yes	up
276	rcnA	nickel/cobalt transporter (NicO) family protein	235.965	256.463	3.40728	1.76862	2.74258e-183	4.09826e-182	yes	up
277	moaA	GTP 3',8-cyclase [EC:4.1.99.22]	149.286	101.358	5.46042	2.44901	1.21553e-254	2.36403e-253	yes	up
278	moaX	MoaE-MoaD fusion protein [EC:2.8.1.12]	135.753	72.5316	6.92994	2.79284	1.7586e-193	2.71434e-192	yes	up
279	moaC	cyclic pyranopterin monophosphate synthase [EC:4.6.1.17]	130.023	101.911	4.72786	2.24119	6.53785e-116	6.81565e-115	yes	up
280			370.015	33.6155	40.7354	5.34821	0	0	yes	up
281			448.287	8.77056	189.038	7.56253	0	0	yes	up
282			12.7231	2.69265	17.3551	4.11729	1.25332e-08	2.85501e-08	yes	up
283			141.711	106.034	4.94073	2.30472	3.70992e-84	3.09113e-83	yes	up
284	hlpA	outer membrane protein	293.619	105.968	10.2598	3.35893	0	0	yes	up
285	pspE	phage shock protein E	41.6251	71.7063	2.15234	1.10591	1.5923e-10	4.16321e-10	yes	up
286			71.989	46.6588	5.71953	2.5159	1.03289e-139	1.25119e-138	yes	up
287			31.6753	67.9688	1.7278	0.788935	6.05044e-13	1.80476e-12	no	up
288	-	transmembrane protease serine 4 [EC:3.4.21.-]	15.1192	49.368	1.13635	0.184404	0.269949	0.304065	no	up
289	hslJ	heat shock protein HslJ	6.15194	24.0958	0.94405	-0.0830641	0.773224	0.796813	no	down
290	-	endonuclease G, mitochondrial	77.3469	95.2539	3.00795	1.58878	1.61673e-169	2.26708e-168	yes	up
291			2265.62	3069.8	2.73564	1.45188	3.71633e-111	3.7603e-110	yes	up
292	atoB	acetyl-CoA C-acetyltransferase [EC:2.3.1.9]	447.925	691.77	2.39857	1.26218	1.18451e-161	1.59873e-160	yes	up
293	phbB	acetoacetyl-CoA reductase [EC:1.1.1.36]	229.906	423.186	2.01291	1.00928	2.9595e-73	2.2393e-72	yes	up
294			249.214	635.11	1.45458	0.540598	1.20498e-14	3.86378e-14	no	up
295	phaE	poly[(R)-3-hydroxyalkanoate] polymerase subunit PhaE	471.483	1587.69	1.09987	0.137331	0.0026862	0.00389811	no	up
296	phaC	poly[(R)-3-hydroxyalkanoate] polymerase subunit PhaC [EC:2.3.1.304]	261.476	609.81	1.58818	0.667376	3.33582e-23	1.34169e-22	no	up
297	lip	triacylglycerol lipase [EC:3.1.1.3]	34.4891	145.63	0.876916	-0.189489	0.158798	0.185494	no	down
298	-	NTE family protein	128.358	255.442	1.86125	0.896275	1.71422e-39	9.08518e-39	no	up
299	cikA	two-component system, sensor histidine kinase and response regulator [EC:2.7.13.3]	268.797	123.902	8.0361	3.0065	0	0	yes	up
300	loxA	arachidonate 15-lipoxygenase [EC:1.13.11.33]	152.429	61.5881	9.15994	3.19534	0	0	yes	up
301	-	fatty acid alpha-dioxygenase [EC:1.13.11.92]	186.798	76.7567	9.00561	3.17082	0	0	yes	up
302			11.8641	14.1611	3.08672	1.62607	0.0084263	0.0116232	yes	up
303	dedA	membrane-associated protein	50.8679	47.6814	3.96109	1.9859	1.11343e-41	6.0865e-41	yes	up
304	uhpB	two-component system, NarL family, sensor histidine kinase UhpB [EC:2.7.13.3]	163.98	108.17	5.61201	2.48852	0	0	yes	up
305	uvrY	two-component system, NarL family, invasion response regulator UvrY	237.271	223.66	3.92618	1.97313	9.22557e-151	1.17839e-149	yes	up
306	cheY	two-component system, chemotaxis family, chemotaxis protein CheY	1671.33	49.1264	125.785	6.97482	0	0	yes	up
307			908.168	27.0188	125.134	6.96733	2.86746e-146	3.57417e-145	yes	up
308			384.299	9.93067	143.459	7.16449	4.43808e-264	8.95774e-263	yes	up
309			1976.87	48.8572	149.927	7.22812	0	0	yes	up
310	ndh	NADH:quinone reductase (non-electrogenic) [EC:1.6.5.9]	2043.28	86.5872	87.4086	6.4497	0	0	yes	up
311			13.7718	2.56549	20.046	4.32525	8.21971e-13	2.43539e-12	yes	up
312			402.797	806.972	1.8488	0.886593	8.948e-48	5.27108e-47	no	up
313	nhoA	N-hydroxyarylamine O-acetyltransferase [EC:2.3.1.118]	14.586	43.184	1.25284	0.325203	0.0358562	0.0460427	no	up
314			2.33971	14.1956	0.610813	-0.711198	0.237602	0.269651	no	down
315	acrA	membrane fusion protein, multidrug efflux system	1615.87	66.957	89.3568	6.48151	0	0	yes	up
316	acrB	multidrug efflux pump	912.616	108.157	31.2562	4.96607	0	0	yes	up
317			181.619	13.9303	48.3471	5.59536	1.36989e-201	2.2114e-200	yes	up
318	-	AraC family transcriptional regulator	75.2475	6.33017	43.9357	5.45732	6.44696e-125	7.12386e-124	yes	up
319	phnB	PhnB protein	82.1758	18.3349	16.632	4.05589	9.98358e-111	1.00426e-109	yes	up
320			49.3272	22.4604	8.1846	3.03291	1.54207e-30	7.06924e-30	yes	up
321			70.2402	28.0017	9.26249	3.2114	2.28891e-90	1.98736e-89	yes	up
322	-	adenylate cyclase [EC:4.6.1.1]	36.1165	18.2451	7.32272	2.87238	1.90823e-38	9.97679e-38	yes	up
323			154.361	167.537	3.4108	1.77011	3.46717e-101	3.25107e-100	yes	up
324			89.7252	130.477	2.54795	1.34934	1.33995e-78	1.0616e-77	yes	up
325	moaD	sulfur-carrier protein	34.0343	37.0233	3.39696	1.76424	4.36377e-15	1.42402e-14	yes	up
326	phnB	PhnB protein	36.6923	52.2378	2.60441	1.38095	2.27158e-14	7.18708e-14	yes	up
327	slyD	FKBP-type peptidyl-prolyl cis-trans isomerase SlyD [EC:5.2.1.8]	627.084	944.158	2.45968	1.29847	6.61175e-74	5.03475e-73	yes	up
328			25.1951	28.0806	3.31604	1.72946	6.28677e-10	1.57945e-09	yes	up
329			4.47655	10.255	1.61393	0.690579	0.0393818	0.0503193	no	up
330	-	metacaspase-1 [EC:3.4.22.-]	6.00943	27.0849	0.821879	-0.283003	0.224842	0.256129	no	down
331			60.9685	101.169	2.23134	1.15791	4.65209e-66	3.32959e-65	yes	up
332			26.3094	31.838	3.06136	1.61417	5.1814e-17	1.79931e-16	yes	up
333			370.308	222.878	6.15422	2.62158	2.1161e-234	3.86769e-233	yes	up
334			68.487	131.94	1.92128	0.942067	1.14402e-16	3.92608e-16	no	up
335			25.2857	28.2488	3.32277	1.73239	3.23481e-15	1.06053e-14	yes	up
336			8.00946	5.01598	5.92544	2.56692	1.06054e-05	1.9051e-05	yes	up
337	-	caffeoyl-CoA O-methyltransferase [EC:2.1.1.104]	96.8302	53.6273	6.69028	2.74207	1.83216e-154	2.3976e-153	yes	up
338	-	carboxypeptidase Taq [EC:3.4.17.19]	63.5663	124.785	1.88796	0.916827	2.49827e-34	1.21469e-33	no	up
339			44.2127	60.7156	2.69458	1.43006	2.59293e-27	1.1222e-26	yes	up
340			176.814	201.234	3.25497	1.70265	2.29237e-106	2.22636e-105	yes	up
341	afuA	iron(III) transport system substrate-binding protein	193.818	194.274	3.69681	1.88628	9.4765e-256	1.85001e-254	yes	up
342	afuB	iron(III) transport system permease protein	135.592	205.352	2.44426	1.2894	4.28305e-78	3.37951e-77	yes	up
343	afuC	iron(III) transport system ATP-binding protein [EC:7.2.2.7]	56.0259	91.9055	2.25704	1.17443	2.51721e-41	1.36925e-40	yes	up
344	exbB	biopolymer transport protein ExbB	82.645	65.8726	4.65742	2.21953	4.5957e-44	2.58619e-43	yes	up
345	exbD	biopolymer transport protein ExbD	108.074	167.664	2.39165	1.25801	4.21893e-30	1.92324e-29	yes	up
346	apbE	FAD:protein FMN transferase [EC:2.7.1.180]	38.1607	31.2581	4.51628	2.17513	6.62826e-58	4.3609e-57	yes	up
347			215.781	62.6523	12.7718	3.67489	0	0	yes	up
348			56.022	176.981	1.1727	0.229839	0.000446775	0.000698074	no	up
349			29.6233	88.907	1.23418	0.303552	0.0538988	0.0675634	no	up
350	rnfG	H+/Na+-translocating ferredoxin:NAD+ oxidoreductase subunit G	22.7359	102.416	0.822669	-0.281616	0.0328591	0.0423875	no	down
351			24.7339	69.8967	1.31107	0.390749	0.026421	0.0344993	no	up
352	-	polar amino acid transport system substrate-binding protein	24.263	55.6795	1.61344	0.69014	8.02085e-06	1.45775e-05	no	up
353	-	cytochrome c peroxidase [EC:1.11.1.5]	22.2004	61.8498	1.32969	0.41109	1.51892e-05	2.69413e-05	no	up
354	tolC	outer membrane protein	7.47543	8.5486	3.23333	1.69302	5.52543e-18	1.9787e-17	yes	up
355	acrB	multidrug efflux pump	4.42741	8.99963	1.82651	0.869087	1.57774e-05	2.7959e-05	no	up
356	acrA	membrane fusion protein, multidrug efflux system	2.68008	4.88991	2.02466	1.01768	0.0438831	0.0557487	no	up
357	tycC	tyrocidine synthetase III	16.8735	27.5765	2.26674	1.18062	1.7332e-57	1.13453e-56	yes	up
358	ofaC	arthrofactin-type cyclic lipopeptide synthetase C	12.7937	27.0678	1.75099	0.808167	1.95694e-15	6.46232e-15	no	up
359	prkC	eukaryotic-like serine/threonine-protein kinase [EC:2.7.11.1]	20.862	51.6324	1.49734	0.582407	7.75048e-14	2.39874e-13	no	up
360			27.3104	98.7252	1.025	0.0356185	0.698452	0.7272	no	up
361	-	putative membrane protein	211.481	305.974	2.55868	1.3554	3.48872e-73	2.63458e-72	yes	up
362			262.734	160.637	6.05891	2.59906	8.51908e-219	1.45889e-217	yes	up
363			612.634	250.117	9.06708	3.18064	0	0	yes	up
364	cruF	bisanhydrobacterioruberin hydratase [EC:4.2.1.161]	19.7748	11.5852	6.31169	2.65803	1.97423e-42	1.09076e-41	yes	up
365	-	dihydroflavonol-4-reductase [EC:1.1.1.219]	62.8483	106.914	2.17496	1.12099	5.63953e-29	2.51674e-28	yes	up
366	-	geranylgeranyl diphosphate synthase, type II [EC:2.5.1.1 2.5.1.10 2.5.1.29]	181.727	198.767	3.38778	1.76034	3.5773e-183	5.33014e-182	yes	up
367	-	kelch-like protein 20	516.007	195.608	9.76948	3.28828	0	0	yes	up
368	-	serine protease [EC:3.4.21.-]	16.9316	60.5249	1.03628	0.0514097	0.595123	0.629783	no	up
369			2.56808	12.5778	0.756934	-0.401761	0.505351	0.542948	no	down
370	hutZ	heme oxygenase (biliverdin-IX-beta and delta-forming) [EC:1.14.99.58]	22.965	44.1349	1.92535	0.945123	8.06072e-09	1.86195e-08	no	up
371			23.2104	34.2666	2.5125	1.32912	1.82683e-07	3.79002e-07	yes	up
372			133.175	50.6802	9.72778	3.28211	2.54988e-267	5.22151e-266	yes	up
373			50.086	49.6186	3.75124	1.90737	5.97225e-27	2.56752e-26	yes	up
374	msrA	peptide-methionine (S)-S-oxide reductase [EC:1.8.4.11]	119.983	202.905	2.18939	1.13053	1.60177e-36	8.11418e-36	yes	up
375			4.94041	0.481289	37.2299	5.21839	4.52366e-05	7.70331e-05	yes	up
376			4.46647	4.8017	3.43256	1.77929	0.000378124	0.000594469	yes	up
377	pal	peptidoglycan-associated lipoprotein	27.0607	17.1021	5.86584	2.55234	5.86619e-39	3.08473e-38	yes	up
378			4.61325	6.30666	2.73016	1.44898	0.059683	0.0744463	no	up
379			33.6393	25.9217	4.79828	2.26252	1.16764e-15	3.88903e-15	yes	up
380			14.2872	23.9027	2.21132	1.14491	6.55587e-07	1.30234e-06	yes	up
381			11.8212	2.15366	20.0018	4.32206	1.19742e-13	3.68313e-13	yes	up
382			6.91891	7.09019	3.6132	1.85328	4.53811e-10	1.15266e-09	yes	up
383			9.39348	11.3737	3.07419	1.6202	3.35185e-06	6.31034e-06	yes	up
384			60.3504	105.987	2.1079	1.07581	6.48456e-16	2.17997e-15	yes	up
385			48.1808	44.7763	3.98606	1.99497	3.15493e-63	2.20006e-62	yes	up
386			0.718868	1.36551	1.93969	0.955824	0.528194	0.565098	no	up
387			67.9224	128.914	1.9526	0.9654	2.56609e-18	9.27952e-18	no	up
388			88.6319	64.4141	5.09106	2.34797	1.42487e-80	1.14115e-79	yes	up
389			121.223	392.703	1.14285	0.192634	0.0491812	0.0619457	no	up
390	spoIID	stage II sporulation protein D	35.614	278.437	0.473988	-1.07708	3.86986e-42	2.12973e-41	yes	down
391			2.72286	9.08689	1.10569	0.144949	0.815783	0.835813	no	up
392			57.7937	140.902	1.51854	0.602688	4.51243e-16	1.52161e-15	no	up
393	ygiF	triphosphatase [EC:3.6.1.25]	49.8647	43.6456	4.23088	2.08096	9.27995e-117	9.72009e-116	yes	up
394	-	CBS domain-containing protein	24.7525	22.9298	4.00741	2.00267	8.86592e-14	2.73577e-13	yes	up
395			203.464	57.0523	13.2195	3.72459	0	0	yes	up
396			18.3321	26.5724	2.56074	1.35656	6.16513e-20	2.32786e-19	yes	up
397	msbA	ATP-binding cassette, subfamily B, bacterial MsbA [EC:7.5.2.6]	31.2327	87.861	1.31705	0.39731	6.87995e-07	1.36322e-06	no	up
398			59.2916	182.64	1.20197	0.265402	0.0698325	0.0862929	no	up
399			74.7086	61.4079	4.50573	2.17176	2.45659e-79	1.9553e-78	yes	up
400	nadB	L-aspartate oxidase [EC:1.4.3.16]	30.5732	59.1503	1.91397	0.936571	4.5019e-25	1.874e-24	no	up
401	slt	soluble lytic murein transglycosylase [EC:4.2.2.-]	34.781	51.9065	2.48278	1.31196	4.75946e-21	1.83927e-20	yes	up
402	ilvE	branched-chain amino acid aminotransferase [EC:2.6.1.42]	22.1741	37.178	2.20892	1.14334	7.55737e-16	2.53128e-15	yes	up
403	pabB	4-amino-4-deoxychorismate synthase (2-amino-4-deoxychorismate-forming) component I [EC:2.6.1.123]	23.7308	23.8486	3.68604	1.88207	8.35458e-49	4.97834e-48	yes	up
404	atpI	ATP synthase protein I	204.482	196.49	3.85738	1.94762	3.56001e-116	3.71628e-115	yes	up
405	atpB	F-type H+-transporting ATPase subunit a	80.1725	174.816	1.69934	0.764974	2.02131e-13	6.16832e-13	no	up
406	atpE	F-type H+-transporting ATPase subunit c	51.1132	91.0414	2.08261	1.0584	1.32611e-09	3.24936e-09	yes	up
407	atpF	F-type H+-transporting ATPase subunit b	115.272	265.196	1.61107	0.688018	1.02928e-12	3.03049e-12	no	up
408	larE	pyridinium-3,5-biscarboxylic acid mononucleotide sulfurtransferase [EC:4.4.1.37]	327.168	278.19	4.35921	2.12407	0	0	yes	up
409	pqqL	zinc protease [EC:3.4.24.-]	536.474	432.499	4.59583	2.20032	0	0	yes	up
410	pqqL	zinc protease [EC:3.4.24.-]	756.137	405.665	6.90028	2.78666	0	0	yes	up
411	rlmN	23S rRNA (adenine2503-C2)-methyltransferase [EC:2.1.1.192]	76.5008	60.6099	4.66738	2.22261	7.91595e-97	7.21288e-96	yes	up
412	slt	soluble lytic murein transglycosylase [EC:4.2.2.-]	305.505	136.211	8.3116	3.05513	0	0	yes	up
413	zapB	cell division protein ZapB	31.6899	28.7056	4.10533	2.0375	7.09989e-15	2.29704e-14	yes	up
414	zapA	cell division protein ZapA	141.518	113.117	4.63659	2.21306	4.07378e-67	2.93467e-66	yes	up
415	rny	ribonucrease Y [EC:3.1.-.-]	662.529	408.845	6.00604	2.58641	0	0	yes	up
416	ymdB	2',3'-cyclic-nucleotide 2'-phosphodiesterase [EC:3.1.4.16]	375.434	187.496	7.42482	2.89236	0	0	yes	up
417	xseA	exodeoxyribonuclease VII large subunit [EC:3.1.11.6]	96.6818	141.553	2.53065	1.33951	3.5305e-63	2.46086e-62	yes	up
418	xseB	exodeoxyribonuclease VII small subunit [EC:3.1.11.6]	133.215	56.4401	8.74947	3.1292	1.664e-103	1.57846e-102	yes	up
419	tlyA	23S rRNA (cytidine1920-2'-O)/16S rRNA (cytidine1409-2'-O)-methyltransferase [EC:2.1.1.226 2.1.1.227]	96.1347	55.3056	6.44653	2.68852	1.93725e-115	2.01279e-114	yes	up
420	galE	UDP-glucose 4-epimerase [EC:5.1.3.2]	219.009	210.597	3.84931	1.9446	5.08983e-180	7.48297e-179	yes	up
421	moeZR	sulfur-carrier protein adenylyltransferase/sulfurtransferase [EC:2.7.7.80 2.7.7.- 2.8.1.11 2.8.1.-]	837.922	455.603	6.82301	2.77041	3.59813e-262	7.22473e-261	yes	up
422			42.746	37.0017	4.27517	2.09598	1.37358e-44	7.7977e-44	yes	up
423			155.777	167.522	3.44427	1.7842	1.84624e-226	3.27396e-225	yes	up
424	rpoE	RNA polymerase sigma-70 factor, ECF subfamily	352.002	154.426	8.44321	3.07779	0	0	yes	up
425			526.263	923.337	2.10935	1.0768	3.8587e-58	2.54415e-57	yes	up
426			399.132	212.787	6.94152	2.79525	1.27289e-235	2.33756e-234	yes	up
427	-	uncharacterized protein	79.3475	50.2707	5.85766	2.55033	7.91452e-88	6.76558e-87	yes	up
428	engA	GTPase	49.3893	110.04	1.66202	0.732934	4.22908e-16	1.42699e-15	no	up
429	yrfG	GMP/IMP 5'-nucleotidase [EC:3.1.3.-]	149.822	63.3851	8.75285	3.12975	2.03833e-260	4.05076e-259	yes	up
430	-	putative transposase	10.7099	16.5445	2.39687	1.26115	6.76744e-06	1.23765e-05	yes	up
431			27.045	18.0035	5.56497	2.47637	1.58756e-31	7.40493e-31	yes	up
432			151.749	44.9522	12.514	3.64547	2.23843e-270	4.65769e-269	yes	up
433			11.509	5.98357	7.16545	2.84106	6.63593e-11	1.77673e-10	yes	up
434			59.7983	29.6774	7.48284	2.90359	4.86251e-55	3.11317e-54	yes	up
435			101.751	90.2704	4.17068	2.06028	1.1085e-40	5.97519e-40	yes	up
436	choD	cholesterol oxidase [EC:1.1.3.6]	76.9883	27.9694	10.1934	3.34956	2.44309e-137	2.91382e-136	yes	up
437	leuS	leucyl-tRNA synthetase [EC:6.1.1.4]	58.0552	101.914	2.11143	1.07822	2.52652e-67	1.8226e-66	yes	up
438			61.5761	152.245	1.49977	0.584746	1.75182e-09	4.24611e-09	no	up
439	holA	DNA polymerase III subunit delta [EC:2.7.7.7]	74.784	153.789	1.80279	0.85023	1.87224e-20	7.15128e-20	no	up
440	rpsT	small subunit ribosomal protein S20	348.188	190.589	6.75847	2.7567	1.87828e-164	2.57097e-163	yes	up
441	pyrF	orotidine-5'-phosphate decarboxylase [EC:4.1.1.23]	331.432	309.274	3.96448	1.98713	3.42374e-132	3.94074e-131	yes	up
442			27.2527	32.705	3.08948	1.62737	5.30128e-30	2.4138e-29	yes	up
443			4.08959	5.32429	2.86201	1.51703	0.0755857	0.092758	no	up
444			9.12929	2.08285	16.314	4.02804	5.3185e-17	1.84568e-16	yes	up
445	-	fatty-acyl-CoA synthase [EC:6.2.1.-]	228.591	26.9572	31.3959	4.9725	0	0	yes	up
446	dnaJ	molecular chaperone DnaJ	207.342	13.9439	55.4423	5.79292	1.0691e-55	6.88179e-55	yes	up
447			64.4437	8.75573	27.4743	4.78001	3.53142e-15	1.15532e-14	yes	up
448	-	HSP20 family protein	287.989	21.0079	50.6004	5.66108	0	0	yes	up
449	-	fructose 1,6-bisphosphate aldolase/phosphatase [EC:4.1.2.13 3.1.3.11]	139.043	22.7307	22.6754	4.50306	3.41984e-188	5.21088e-187	yes	up
450			232.3	30.9482	27.6524	4.78933	3.03054e-183	4.51983e-182	yes	up
451			126.559	19.8573	23.5544	4.55792	8.44731e-81	6.78282e-80	yes	up
452			73.6645	7.08337	38.4013	5.26308	8.10705e-63	5.62804e-62	yes	up
453			139.725	95.0561	5.45145	2.44664	3.99697e-50	2.41613e-49	yes	up
454	liaR	two-component system, NarL family, response regulator LiaR	77.8372	121.622	2.37419	1.24744	1.28857e-31	6.01761e-31	yes	up
455	uhpB	two-component system, NarL family, sensor histidine kinase UhpB [EC:2.7.13.3]	68.4578	97.0427	2.61283	1.38561	2.95472e-72	2.21618e-71	yes	up
456			7.75892	0.917417	31.3121	4.96865	1.6735e-07	3.48701e-07	yes	up
457	aceE	pyruvate dehydrogenase E1 component [EC:1.2.4.1]	656.25	334.718	7.26187	2.86034	0	0	yes	up
458	aceF	pyruvate dehydrogenase E2 component (dihydrolipoyllysine-residue acetyltransferase) [EC:2.3.1.12]	884.17	708	4.62406	2.20916	0	0	yes	up
459	pdhD	dihydrolipoyl dehydrogenase [EC:1.8.1.4]	464.045	430.518	3.99252	1.9973	0	0	yes	up
460			3.10679	23.4389	0.490214	-1.02852	0.0949735	0.114965	no	down
461	nodU	carbamoyltransferase [EC:2.1.3.-]	38.9196	163.074	0.884425	-0.177189	0.204764	0.234916	no	down
462	nodU	carbamoyltransferase [EC:2.1.3.-]	84.6122	182.465	1.71715	0.780019	1.11897e-32	5.30884e-32	no	up
463			209.83	295.712	2.62892	1.39447	2.90134e-131	3.31971e-130	yes	up
464	-	P-type Ca2+ transporter type 2C [EC:7.2.2.10]	41.7127	15.9778	9.66265	3.27242	0	0	yes	up
465			74.7132	11.5481	24.0141	4.58581	3.15433e-93	2.80483e-92	yes	up
466			3171.55	328.395	35.7807	5.16111	0	0	yes	up
467	cusA	copper/silver efflux system protein	14.9523	14.2923	3.87704	1.95496	4.00014e-14	1.2528e-13	yes	up
468	cusA	copper/silver efflux system protein	6.07577	7.87985	2.85081	1.51137	0.00278367	0.0040323	yes	up
469	czcC	outer membrane protein, heavy metal efflux system	18.8887	9.10512	7.65542	2.93648	3.11588e-26	1.32011e-25	yes	up
470			179.2	286.932	2.31134	1.20873	2.04358e-39	1.08123e-38	yes	up
471			322.612	162.577	7.35764	2.87924	3.60552e-170	5.0789e-169	yes	up
472			14.7355	11.3123	4.81863	2.26862	1.59111e-10	4.16079e-10	yes	up
473			29.7851	16.1387	6.85843	2.77788	1.24708e-46	7.26611e-46	yes	up
474			12.9527	3.68327	13.0048	3.70097	7.02497e-16	2.35652e-15	yes	up
475	-	aminotransferase [EC:2.6.1.-]	107.239	97.2254	4.08626	2.03078	1.9815e-144	2.45013e-143	yes	up
476	suhB	myo-inositol-1(or 4)-monophosphatase [EC:3.1.3.25]	74.7096	130.951	2.11244	1.07891	4.52467e-31	2.09281e-30	yes	up
477	corA	magnesium transporter	15.8242	18.9412	3.09813	1.6314	7.07071e-18	2.52274e-17	yes	up
478			31.3995	35.5225	3.2714	1.70991	2.13016e-18	7.71753e-18	yes	up
479	leuD	3-isopropylmalate/(R)-2-methylmalate dehydratase small subunit [EC:4.2.1.33 4.2.1.35]	376.022	246.068	5.65946	2.50066	0	0	yes	up
480	leuC	3-isopropylmalate/(R)-2-methylmalate dehydratase large subunit [EC:4.2.1.33 4.2.1.35]	558.637	322.459	6.42011	2.6826	0	0	yes	up
481			20.0499	16.4112	4.52469	2.17782	3.16596e-19	1.1717e-18	yes	up
482	acuB	acetoin utilization protein AcuB	46.4131	56.6549	3.0343	1.60136	5.13118e-32	2.41153e-31	yes	up
483	cyoA	cytochrome o ubiquinol oxidase subunit II [EC:7.1.1.3]	1432.64	1956.22	2.71397	1.4404	2.10455e-152	2.71731e-151	yes	up
484	fer	ferredoxin	2631.03	1507.91	6.46706	2.69311	0	0	yes	up
485	-	uncharacterized protein	65.0776	56.3885	4.2743	2.09569	4.06311e-44	2.28981e-43	yes	up
486	hcaC	3-phenylpropionate/trans-cinnamate dioxygenase ferredoxin component	92.9283	73.15	4.70808	2.23514	8.06071e-48	4.75201e-47	yes	up
487			33.5722	30.5592	4.0642	2.02297	1.54382e-17	5.45284e-17	yes	up
488	dat	D-alanine transaminase [EC:2.6.1.21]	163.291	164.538	3.67484	1.87768	1.68712e-120	1.80375e-119	yes	up
489	rimP	ribosome maturation factor RimP	509.715	461.77	4.09176	2.03272	4.50355e-195	7.01404e-194	yes	up
490	nusA	transcription termination/antitermination protein NusA	196.386	282.401	2.5759	1.36508	1.08337e-126	1.20659e-125	yes	up
491	infB	translation initiation factor IF-2	377.681	955.698	1.46423	0.550145	6.84316e-37	3.48369e-36	no	up
492	-	uncharacterized protein	246.902	201.631	4.53132	2.17993	8.6331e-117	9.04868e-116	yes	up
493	rbfA	ribosome-binding factor A	102.568	158.246	2.40264	1.26462	7.2744e-37	3.69957e-36	yes	up
494	truB	tRNA pseudouridine55 synthase [EC:5.4.99.25]	147.59	456.176	1.199	0.261833	1.65969e-05	2.93374e-05	no	up
495	rpsO	small subunit ribosomal protein S15	87.7479	234.764	1.38474	0.469618	0.000161867	0.000262504	no	up
496	pnp	polyribonucleotide nucleotidyltransferase [EC:2.7.7.8]	125.906	415.521	1.12249	0.166699	0.00279299	0.00404474	no	up
497	-	mitochondrial-processing peptidase subunit beta [EC:3.4.24.64]	35.8835	122.571	1.08507	0.117794	0.173554	0.201454	no	up
498			1684.55	2603.75	2.39602	1.26064	6.4618e-132	7.41551e-131	yes	up
499			4594.53	8685.25	1.95887	0.970018	4.93354e-60	3.32359e-59	no	up
500	prkC	eukaryotic-like serine/threonine-protein kinase [EC:2.7.11.1]	42.1224	42.9273	3.63146	1.86055	1.44331e-83	1.19231e-82	yes	up
501			3.70682	1.81377	7.64592	2.93469	0.0215186	0.0283514	yes	up
502			15.2527	15.1028	3.75167	1.90753	2.71573e-06	5.15224e-06	yes	up
503	-	uncharacterized protein	57.7894	28.5945	7.50573	2.90799	7.31794e-58	4.81057e-57	yes	up
504	mutS	DNA mismatch repair protein MutS	42.4869	137.592	1.14363	0.193626	0.00376576	0.00537702	no	up
505	lapA	lipopolysaccharide assembly protein A	4.9303	17.033	1.07216	0.10052	0.79128	0.813292	no	up
506	tsaE	tRNA threonylcarbamoyladenosine biosynthesis protein TsaE	55.7929	133.472	1.54767	0.630098	1.25514e-07	2.64041e-07	no	up
507	nnr	ADP-dependent NAD(P)H-hydrate dehydratase / NAD(P)H-hydrate epimerase [EC:4.2.1.136 5.1.99.6]	161.124	246.251	2.42332	1.27698	1.39715e-122	1.51784e-121	yes	up
508	pdxJ	pyridoxine 5-phosphate synthase [EC:2.6.99.2]	186.334	158.545	4.35308	2.12204	4.56293e-172	6.48062e-171	yes	up
509	alaC	alanine-synthesizing transaminase [EC:2.6.1.-]	236.47	211.481	4.14216	2.05038	0	0	yes	up
510	hom	homoserine dehydrogenase [EC:1.1.1.3]	130.415	193.955	2.49145	1.31699	2.93291e-74	2.24885e-73	yes	up
511	thrC	threonine synthase [EC:4.2.3.1]	142.832	220.267	2.40222	1.26437	2.54438e-100	2.36574e-99	yes	up
512	apgM	2,3-bisphosphoglycerate-independent phosphoglycerate mutase [EC:5.4.2.12]	100.187	192.474	1.92858	0.94754	2.81343e-42	1.55109e-41	no	up
513	lysC	aspartate kinase [EC:2.7.2.4]	101.373	207.299	1.81136	0.857074	4.43888e-38	2.30598e-37	no	up
514			4.10723	11.9647	1.27346	0.348749	0.541291	0.577792	no	up
515	ytfE	regulator of cell morphogenesis and NO signaling	17.9841	22.2483	3.00064	1.58527	3.10087e-11	8.46343e-11	yes	up
516			35.6157	91.1551	1.44606	0.532124	0.00142262	0.00211766	no	up
517			64.9264	32.2992	7.47244	2.90158	3.49449e-37	1.78837e-36	yes	up
518			2.48818	1.01791	9.22234	3.20513	0.00657407	0.00915474	yes	up
519			53.9255	18.088	11.037	3.46427	4.93319e-96	4.47135e-95	yes	up
520	qor	NADPH:quinone reductase [EC:1.6.5.5]	75.4453	101.185	2.76247	1.46596	1.4448e-86	1.2229e-85	yes	up
521			37.3536	40.7044	3.40152	1.76618	5.55396e-36	2.77985e-35	yes	up
522			7.71684	16.712	1.71192	0.775616	0.0919271	0.111626	no	up
523			1.40654	3.0458	1.70629	0.770859	0.426826	0.465494	no	up
524			4.46877	10.2942	1.61163	0.688517	0.292718	0.327638	no	up
525			30.9174	51.4113	2.2266	1.15485	5.05975e-21	1.95385e-20	yes	up
526	glcE	glycolate dehydrogenase FAD-binding subunit [EC:1.1.99.14]	18.6829	37.1853	1.85897	0.894502	0.000195024	0.000313647	no	up
527			134.091	93.5775	5.29803	2.40545	5.10737e-57	3.32355e-56	yes	up
528	-	uncharacterized protein	44.0853	62.4627	2.61277	1.38558	1.23607e-16	4.23916e-16	yes	up
529			19.8113	34.3234	2.13167	1.09198	0.00120573	0.00180875	yes	up
530			2.56413	9.41395	1.01278	0.0183188	0.976972	0.979757	no	up
531			22.9428	67.5571	1.25578	0.328578	0.071876	0.0885424	no	up
532			42.5119	94.3443	1.66763	0.737803	2.77883e-07	5.6836e-07	no	up
533			6.59164	6.43477	3.76463	1.91251	0.03352	0.0431752	yes	up
534			4.1274	4.5597	3.35391	1.74584	1.08015e-05	1.93853e-05	yes	up
535	-	iron complex transport system ATP-binding protein [EC:7.2.2.-]	27.4494	42.1855	2.4101	1.26909	2.80404e-31	1.30358e-30	yes	up
536			36.0484	55.2892	2.41545	1.27229	1.03701e-18	3.78809e-18	yes	up
537			130.534	270.348	1.7877	0.838102	4.63747e-13	1.39079e-12	no	up
538	egtB	gamma-glutamyl hercynylcysteine S-oxide synthase [EC:1.14.99.50]	623.663	73.5852	31.4081	4.97306	0	0	yes	up
539	egtD	L-histidine Nalpha-methyltransferase [EC:2.1.1.44]	574.919	114.668	18.5458	4.21302	0	0	yes	up
540	opuA	osmoprotectant transport system ATP-binding protein [EC:7.6.2.9]	87.2583	30.3505	10.6464	3.41229	2.20811e-203	3.58696e-202	yes	up
541	opuBD	osmoprotectant transport system permease protein	81.8998	34.557	8.75503	3.13011	2.85988e-117	3.00773e-116	yes	up
542	opuC	osmoprotectant transport system substrate-binding protein	77.5286	74.0553	3.87655	1.95477	8.41792e-100	7.80347e-99	yes	up
543	slp	outer membrane lipoprotein	119.696	118.498	3.74341	1.90435	5.86266e-112	5.96712e-111	yes	up
544			38.5357	37.819	3.77503	1.91649	2.58094e-41	1.40343e-40	yes	up
545	-	uncharacterized protein	184.759	195.395	3.50651	1.81004	2.24601e-130	2.55477e-129	yes	up
546			317.664	530.258	2.22069	1.15101	6.77881e-63	4.71229e-62	yes	up
547			19.7165	37.1069	1.96731	0.976227	3.16663e-14	9.95788e-14	no	up
548			49.131	42.056	4.32508	2.11273	9.94256e-130	1.1268e-128	yes	up
549			110.899	44.3248	9.26263	3.21142	1.85372e-243	3.47848e-242	yes	up
550	cpdR	two-component system, cell cycle response regulator CpdR	99.026	114.883	3.18811	1.6727	6.58156e-46	3.80183e-45	yes	up
551	-	SM-20-related protein	224.059	262.255	3.16703	1.66313	5.169e-148	6.5217e-147	yes	up
552	-	cold-inducible RNA-binding protein	1222.96	923.876	4.89986	2.29274	2.0938e-283	4.55895e-282	yes	up
553	-	ABC-2 type transport system permease protein	60.0529	57.9649	3.83916	1.94079	3.96294e-65	2.8001e-64	yes	up
554			11.8153	14.6427	2.99503	1.58257	9.09692e-05	0.000151137	yes	up
555	-	ABC-2 type transport system ATP-binding protein	86.7934	42.6612	7.54148	2.91485	1.15021e-177	1.67985e-176	yes	up
556	nrfH	cytochrome c nitrite reductase small subunit	66.0079	49.6837	4.91234	2.29641	1.60752e-76	1.25307e-75	yes	up
557	mobB	molybdopterin-guanine dinucleotide biosynthesis adapter protein	405.91	218.099	6.89442	2.78543	0	0	yes	up
558	moeA	molybdopterin molybdotransferase [EC:2.10.1.1]	589.235	427.193	5.10839	2.35287	0	0	yes	up
559	mrp	ATP-binding protein involved in chromosome partitioning	672.185	493.538	5.04444	2.33469	0	0	yes	up
560	tatC	sec-independent protein translocase protein TatC	515.001	448.255	4.2581	2.09021	3.7314e-206	6.11278e-205	yes	up
561	degP	serine protease Do [EC:3.4.21.107]	598.667	365.424	6.06912	2.60149	0	0	yes	up
562	helS	ATP-dependent DNA helicase [EC:5.6.2.4]	95.759	235.695	1.50463	0.589408	2.69192e-26	1.14174e-25	no	up
563			124.098	149.441	3.07656	1.62132	3.56175e-45	2.03843e-44	yes	up
564			461.81	652.657	2.62224	1.3908	2.24792e-126	2.49642e-125	yes	up
566			71.6675	109.319	2.42993	1.28092	2.75608e-30	1.25861e-29	yes	up
567	-	transposase, IS5 family	455.618	581.463	2.90039	1.53625	1.57832e-128	1.7809e-127	yes	up
568			15.1207	37.2448	1.5059	0.590627	0.00871525	0.0120004	no	up
569	bapA	large repetitive protein	619.054	1508.56	1.52006	0.604132	6.68828e-26	2.81592e-25	no	up
570			2796.62	3227.54	3.20948	1.68234	5.65817e-201	9.10542e-200	yes	up
571	rodZ	cytoskeleton protein RodZ	556.568	344.148	5.99126	2.58286	0	0	yes	up
572	pilF	type IV pilus assembly protein PilF	165.451	189.166	3.24153	1.69667	2.98771e-83	2.45895e-82	yes	up
573	-	cytidine kinase [EC:2.7.1.213]	90.6095	110.672	3.02994	1.59929	5.32524e-74	4.07111e-73	yes	up
574	mtaP	5'-methylthioadenosine phosphorylase [EC:2.4.2.28]	134.841	116.347	4.29203	2.10166	1.17587e-189	1.80057e-188	yes	up
575	miaA	tRNA dimethylallyltransferase [EC:2.5.1.75]	50.7775	50.122	3.7532	1.90812	1.08927e-63	7.62686e-63	yes	up
576	mutL	DNA mismatch repair protein MutL	128.546	99.0147	4.80585	2.26479	2.27718e-254	4.42322e-253	yes	up
577			237.644	154.892	5.67795	2.50537	2.047e-185	3.09167e-184	yes	up
578			210.328	131.941	5.90615	2.56222	0	0	yes	up
579	pal	peptidoglycan-associated lipoprotein	328.287	296.049	4.10878	2.03871	3.258e-181	4.82191e-180	yes	up
580	tolB	TolB protein	130.033	104.222	4.62342	2.20896	2.51719e-217	4.30117e-216	yes	up
581	tolA	colicin import membrane protein	45.7128	99.2046	1.70487	0.769659	2.85518e-13	8.66346e-13	no	up
582	tolR	biopolymer transport protein TolR	245.012	283.307	3.20126	1.67864	1.49021e-83	1.22974e-82	yes	up
583	tolQ	biopolymer transport protein TolQ	286.216	230.465	4.60637	2.20363	5.05695e-153	6.56217e-152	yes	up
584	xerD	integrase/recombinase XerD	28.4377	29.4585	3.58243	1.84094	8.279e-34	3.98778e-33	yes	up
585	livK	branched-chain amino acid transport system substrate-binding protein	53.1467	156.863	1.25479	0.327452	2.04163e-06	3.90927e-06	no	up
586			88.3637	86.2953	3.78941	1.92197	1.87142e-78	1.4804e-77	yes	up
587	trpS	tryptophanyl-tRNA synthetase [EC:6.1.1.2]	107.328	198.644	2.0012	1.00087	1.92499e-51	1.18163e-50	yes	up
588			56.2429	32.1536	6.47694	2.69531	4.72029e-65	3.3337e-64	yes	up
589			87.35	46.8196	6.91028	2.78874	2.55659e-78	2.01931e-77	yes	up
590	-	uncharacterized protein	215.391	168.25	4.74422	2.24617	1.45443e-164	1.99433e-163	yes	up
591	gloB	hydroxyacylglutathione hydrolase [EC:3.1.2.6]	510.909	334.707	5.65563	2.49969	1.5422e-192	2.37797e-191	yes	up
592			85.841	63.076	5.0467	2.33534	1.86156e-120	1.98888e-119	yes	up
593	-	vesicle-fusing ATPase [EC:3.6.4.6]	13.872	8.7277	5.89592	2.55972	1.4821e-55	9.52839e-55	yes	up
594	cwlO	peptidoglycan DL-endopeptidase CwlO [EC:3.4.-.-]	13.9686	9.95613	5.17966	2.37286	1.07859e-24	4.44913e-24	yes	up
595			331.517	52.5885	23.3561	4.54572	2.13497e-268	4.40099e-267	yes	up
596			43.8092	68.3543	2.37158	1.24585	6.67839e-31	3.08161e-30	yes	up
597			155.763	118.838	4.86273	2.28177	5.00618e-121	5.36708e-120	yes	up
598			128.054	64.0338	7.41515	2.89048	9.4623e-122	1.02295e-120	yes	up
599			135.947	58.9097	8.57185	3.09961	1.16366e-62	8.07471e-62	yes	up
600			77.4791	42.0818	6.82085	2.76995	2.85485e-121	3.06704e-120	yes	up
601			110.756	40.4241	10.1403	3.34203	7.83671e-181	1.15653e-179	yes	up
603			391.585	164.667	8.81135	3.13936	0	0	yes	up
604	-	UDP-glucose:tetrahydrobiopterin glucosyltransferase [EC:2.4.1.-]	205.871	118.497	6.43411	2.68574	0	0	yes	up
605	nagB	glucosamine-6-phosphate deaminase [EC:3.5.99.6]	227.024	161.474	5.20691	2.38043	4.049e-291	9.04511e-290	yes	up
606			46.4907	23.4642	7.33628	2.87505	2.42381e-39	1.28065e-38	yes	up
607	ubiE	demethylmenaquinone methyltransferase / 2-methoxy-6-polyprenyl-1,4-benzoquinol methylase [EC:2.1.1.163 2.1.1.201]	25.3049	18.0472	5.19231	2.37638	8.17408e-32	3.83115e-31	yes	up
608	gltD	glutamate synthase (NADPH) small chain [EC:1.4.1.13]	1070.01	864.443	4.58335	2.1964	0	0	yes	up
609	gltB	glutamate synthase (NADPH) large chain [EC:1.4.1.13]	938.025	797.564	4.3571	2.12337	0	0	yes	up
610	wbpO	UDP-N-acetyl-D-glucosamine/UDP-N-acetyl-D-galactosamine dehydrogenase [EC:1.1.1.136 1.1.1.-]	236.057	88.0506	9.94009	3.31326	0	0	yes	up
611	-	putative transposase	13.4318	12.0005	4.11967	2.04253	4.93078e-07	9.89544e-07	yes	up
612			54.0114	47.546	4.201	2.07073	1.38958e-29	6.27722e-29	yes	up
613	-	putative transposase	64.7455	123.234	1.94645	0.960844	1.71093e-11	4.74335e-11	no	up
614	-	putative transposase	33.4407	10.4313	11.8501	3.56682	5.83306e-37	2.9724e-36	yes	up
615			12.3076	13.7642	3.3097	1.7267	5.79866e-29	2.58551e-28	yes	up
616			66.8694	121.943	2.02827	1.02025	1.73076e-11	4.79661e-11	yes	up
617	-	putative transposase	21.3823	41.7544	1.8985	0.924858	8.7125e-06	1.57882e-05	no	up
618			52.2204	65.2899	2.96061	1.5659	8.2677e-27	3.54451e-26	yes	up
619			67.4436	121.052	2.06308	1.0448	3.63167e-18	1.3087e-17	yes	up
620	exoP	polysaccharide biosynthesis transport protein [EC:2.7.10.3]	665.568	676.334	3.64604	1.86633	0	0	yes	up
621	wbpM	UDP-N-acetylglucosamine 4,6-dehydratase [EC:4.2.1.135]	315.864	357.779	3.27072	1.70961	0	0	yes	up
622	wbgX	UDP-4-amino-4-deoxy-L-arabinose-oxoglutarate aminotransferase	401.815	348.698	4.26869	2.0938	0	0	yes	up
623			1.08887	0.759473	5.2386	2.38918	0.115437	0.138073	no	up
624			32.9879	25.5494	4.78529	2.25861	3.42911e-48	2.02851e-47	yes	up
625			125.869	99.7744	4.66927	2.2232	4.39114e-84	3.65677e-83	yes	up
626	tcmO	8-O-methyltransferase	93.386	122.288	2.82967	1.50063	8.33186e-86	7.02153e-85	yes	up
627	phoP	two-component system, OmpR family, alkaline phosphatase synthesis response regulator PhoP	51.1246	32.3806	5.83926	2.54578	1.66085e-84	1.38682e-83	yes	up
628	phoR	two-component system, OmpR family, phosphate regulon sensor histidine kinase PhoR [EC:2.7.13.3]	27.8659	83.8493	1.23013	0.298813	0.00387523	0.0055262	no	up
629	-	inorganic phosphate transporter, PiT family	18.065	39.6219	1.68979	0.75684	1.17053e-06	2.27793e-06	no	up
630	-	uncharacterized protein	106.506	202.385	1.95005	0.963509	8.12599e-27	3.48569e-26	no	up
631	fabH	3-oxoacyl-[acyl-carrier-protein] synthase III [EC:2.3.1.180]	90.9222	114.389	2.94877	1.56011	1.24348e-55	7.99766e-55	yes	up
632	bamD	outer membrane protein assembly factor BamD	342.663	379.253	3.34826	1.74341	1.76372e-247	3.35431e-246	yes	up
633	ccdA	cytochrome c-type biogenesis protein	129.415	147.673	3.25041	1.70062	2.14119e-69	1.57173e-68	yes	up
634	ccmG	cytochrome c biogenesis protein CcmG, thiol:disulfide interchange protein DsbE	535.864	262.193	7.57624	2.92148	0	0	yes	up
635	metK	S-adenosylmethionine synthetase [EC:2.5.1.6]	302.842	667.769	1.68041	0.74881	1.60446e-56	1.03797e-55	no	up
636	ahcY	adenosylhomocysteinase [EC:3.13.2.1]	107.808	285.212	1.4003	0.485731	5.0833e-15	1.65498e-14	no	up
638	-	indoleamine 2,3-dioxygenase [EC:1.13.11.52]	222.566	160.712	5.12889	2.35865	0	0	yes	up
639			18.5016	13.7708	4.96345	2.31134	3.98185e-24	1.62518e-23	yes	up
640	-	uncharacterized protein	11.3424	14.0184	2.99699	1.58351	1.78413e-10	4.65219e-10	yes	up
641	kynB	arylformamidase [EC:3.5.1.9]	45.9052	51.4171	3.30306	1.7238	9.62999e-33	4.57447e-32	yes	up
642	grxD	monothiol glutaredoxin	677.235	872.223	2.87696	1.52454	5.6211e-105	5.38159e-104	yes	up
643	-	BolA-like protein 1	26.891	9.35901	10.6591	3.41401	4.01768e-22	1.58264e-21	yes	up
644	cheY	two-component system, chemotaxis family, chemotaxis protein CheY	254.331	358.196	2.62968	1.39488	9.92919e-90	8.57778e-89	yes	up
645	flgS	two-component system, NtrC family, sensor kinase [EC:2.7.13.3]	205.053	138.32	5.49172	2.45726	1.22592e-296	2.77057e-295	yes	up
646	flgS	two-component system, NtrC family, sensor kinase [EC:2.7.13.3]	118.527	57.9179	7.58248	2.92267	0	0	yes	up
647	-	adenylate cyclase [EC:4.6.1.1]	34.0757	26.7662	4.70848	2.23526	1.8384e-39	9.73957e-39	yes	up
648	lhr	ATP-dependent helicase Lhr and Lhr-like helicase [EC:3.6.4.13 5.6.2.4]	25.4591	68.137	1.38271	0.467497	0.000227712	0.000364362	no	up
649			29.251	14.8893	7.29135	2.86619	6.06283e-28	2.65063e-27	yes	up
650	mrcB	penicillin-binding protein 1B [EC:2.4.1.129 3.4.16.4]	128.48	58.6302	8.11136	3.01994	0	0	yes	up
651			4.37194	4.87119	3.32089	1.73157	0.00467723	0.00661564	yes	up
652	spo0F	two-component system, response regulator, stage 0 sporulation protein F	30.0478	41.0357	2.71204	1.43938	2.43477e-12	7.03747e-12	yes	up
653	-	solute:Na+ symporter, SSS family	27.3027	48.5024	2.08497	1.06003	5.78134e-21	2.23027e-20	yes	up
654	rfbB	dTDP-glucose 4,6-dehydratase [EC:4.2.1.46]	126.777	51.0857	9.19071	3.20018	0	0	yes	up
655			374.498	190.11	7.30056	2.86801	4.43152e-290	9.85695e-289	yes	up
656	dbh	DNA polymerase IV (archaeal DinB-like DNA polymerase) [EC:2.7.7.7]	13.2112	23.2205	2.1107	1.07772	3.10202e-09	7.40058e-09	yes	up
657			341.215	257.604	4.90456	2.29412	2.80574e-105	2.69285e-104	yes	up
658	tag	DNA-3-methyladenine glycosylase I [EC:3.2.2.20]	33.2468	60.8868	2.02301	1.0165	9.61684e-15	3.09389e-14	yes	up
659			1848.02	2984.8	2.29144	1.19626	7.09495e-64	4.98353e-63	yes	up
660			1687.67	2212.2	2.82615	1.49884	1.09986e-100	1.02572e-99	yes	up
661			619.502	1214.17	1.88935	0.917893	3.40161e-50	2.06027e-49	no	up
662	calE5	enediyne biosynthesis protein CalE5	916.175	1544.41	2.19557	1.1346	1.9683e-67	1.42323e-66	yes	up
663	tfoX	DNA transformation protein and related proteins	56.849	108.692	1.93436	0.95186	2.01761e-09	4.86672e-09	no	up
664			138.786	130.091	3.95526	1.98377	6.35513e-91	5.53963e-90	yes	up
665			128.05	125.341	3.78044	1.91855	1.70031e-123	1.85762e-122	yes	up
666			58.4084	35.2151	6.14874	2.62029	8.72906e-92	7.66939e-91	yes	up
667			67.5186	22.5934	11.0606	3.46736	2.00632e-210	3.33618e-209	yes	up
668			8.341	0.878563	35.32	5.14241	1.50216e-08	3.39786e-08	yes	up
669	emrB	MFS transporter, DHA2 family, multidrug resistance protein	46.594	22.9128	7.54101	2.91476	1.11538e-203	1.81569e-202	yes	up
670	fhlA	formate hydrogenlyase transcriptional activator	196.029	106.08	6.8406	2.77412	0	0	yes	up
671	-	cytochrome c peroxidase [EC:1.11.1.5]	107.646	22.9274	17.3797	4.11933	0	0	yes	up
672	ndh	NADH:quinone reductase (non-electrogenic) [EC:1.6.5.9]	550.969	116.705	17.472	4.12697	0	0	yes	up
673			23.1336	1.53599	56.7418	5.82634	8.96571e-17	3.08715e-16	yes	up
676			315.468	147.914	7.90166	2.98216	0	0	yes	up
677	cysC	adenylylsulfate kinase [EC:2.7.1.25]	92.8221	62.6844	5.48161	2.4546	1.69856e-97	1.55686e-96	yes	up
678	-	non-specific serine/threonine protein kinase [EC:2.7.11.1]	105.759	115.294	3.39914	1.76517	3.34764e-197	5.27747e-196	yes	up
679	-	putative phosphoribosyl transferase	118.825	53.4464	8.23207	3.04125	1.3785e-211	2.3046e-210	yes	up
680			142.148	41.6146	12.6689	3.66322	0	0	yes	up
681	pncB	nicotinate phosphoribosyltransferase [EC:6.3.4.21]	99.977	30.7887	12.0283	3.58836	0	0	yes	up
682	pncA	nicotinamidase/pyrazinamidase [EC:3.5.1.19 3.5.1.-]	47.7612	22.3313	7.93191	2.98767	5.07545e-53	3.17211e-52	yes	up
683	efeU	high-affinity iron transporter	147.133	7.90712	69.3731	6.11631	2.3951e-58	1.5832e-57	yes	up
684			191.515	13.4062	53.1006	5.73066	2.0685e-90	1.797e-89	yes	up
685	uspE	universal stress protein E	903.431	28.0591	119.332	6.89884	0	0	yes	up
686	uspA	universal stress protein A	4765.28	160.01	110.168	6.78355	0	0	yes	up
687			284.143	8.30009	126.595	6.98408	2.28931e-219	3.92913e-218	yes	up
688	opuD	glycine betaine transporter	1235.96	54.5616	84.0399	6.393	0	0	yes	up
689			772.436	44.6954	64.136	6.00306	0	0	yes	up
690			1681.78	118.871	52.4081	5.71172	0	0	yes	up
691	pfk	ATP-dependent phosphofructokinase / diphosphate-dependent phosphofructokinase [EC:2.7.1.11 2.7.1.90]	442.366	92.2276	17.769	4.15129	0	0	yes	up
692	-	uncharacterized protein	380.625	100.751	13.9899	3.80631	0	0	yes	up
693			1172.13	1530.34	2.83411	1.5029	8.28443e-90	7.16888e-89	yes	up
694			204.338	97.2118	7.79141	2.96188	2.376e-288	5.25469e-287	yes	up
695			144.262	97.2805	5.4938	2.4578	8.7607e-166	1.20877e-164	yes	up
696			1904.97	2644.09	2.67161	1.41771	2.13282e-116	2.23246e-115	yes	up
697	glpC	glycerol-3-phosphate dehydrogenase subunit C	390.117	454.634	3.17911	1.66862	1.58008e-268	3.26149e-267	yes	up
698			186.701	165.052	4.19531	2.06878	6.68021e-133	7.73495e-132	yes	up
699	queD	6-pyruvoyltetrahydropterin/6-carboxytetrahydropterin synthase [EC:4.2.3.12 4.1.2.50]	105.647	140.401	2.78688	1.47865	9.00689e-75	6.93021e-74	yes	up
700			28.3194	25.7781	4.0814	2.02906	1.03605e-43	5.80495e-43	yes	up
701			31.5612	52.6555	2.21955	1.15027	1.18209e-28	5.24355e-28	yes	up
702	herA	DNA double-strand break repair helicase HerA and related ATPase	9.81919	13.6802	2.66286	1.41298	9.25613e-08	1.96941e-07	yes	up
703			31.0539	26.025	4.41301	2.14176	9.62087e-13	2.83794e-12	yes	up
704			5.04455	12.5537	1.49255	0.577781	0.234198	0.266121	no	up
705			5.23057	6.96663	2.76945	1.4696	0.0189908	0.0251796	yes	up
706	-	carbonyl reductase 1 [EC:1.1.1.184 1.1.1.189 1.1.1.197]	26.8818	59.9144	1.66015	0.731311	3.7127e-07	7.51717e-07	no	up
707			69.0761	131.134	1.95057	0.963898	1.48537e-18	5.40169e-18	no	up
708			92.1045	231.056	1.47438	0.560108	1.22072e-05	2.18019e-05	no	up
709	trxB	thioredoxin reductase (NADPH) [EC:1.8.1.9]	314.553	949.521	1.22315	0.290602	0.251297	0.284276	no	up
710	ahpE	mycoredoxin-dependent peroxiredoxin [EC:1.11.1.29]	1628	3093.26	1.94927	0.962937	1.10411e-83	9.14539e-83	no	up
711			134.523	239.022	2.08338	1.05893	6.57034e-40	3.5038e-39	yes	up
712	typA	GTP-binding protein	208.277	204.09	3.78041	1.91854	0	0	yes	up
713	flgS	two-component system, NtrC family, sensor kinase [EC:2.7.13.3]	34.6681	41.8069	3.06908	1.61781	3.25998e-46	1.89159e-45	yes	up
714	mrcA	penicillin-binding protein 1A [EC:2.4.1.129 3.4.16.4]	110.918	128.551	3.19798	1.67716	2.33828e-199	3.73956e-198	yes	up
715			296.737	176.154	6.24256	2.64214	5.07675e-151	6.48995e-150	yes	up
716	dnaK	molecular chaperone DnaK	652.134	336.054	7.18732	2.84545	0	0	yes	up
717	hscB	molecular chaperone HscB	540.477	321.697	6.22818	2.63881	1.20205e-304	2.77331e-303	yes	up
718	iscA	iron-sulfur cluster assembly protein	1847.41	1159.48	5.90225	2.56126	0	0	yes	up
719	iscU	nitrogen fixation protein NifU and related proteins	1213.31	622.355	7.2225	2.8525	0	0	yes	up
720	iscS	cysteine desulfurase [EC:2.8.1.7]	730.978	540.879	5.00597	2.32365	0	0	yes	up
721	cymR	Rrf2 family transcriptional regulator, cysteine metabolism repressor	357.163	132.875	9.97399	3.31817	5.85982e-295	1.32046e-293	yes	up
722	fdx	ferredoxin, 2Fe-2S	54.5391	56.485	3.57099	1.83633	2.27118e-31	1.05713e-30	yes	up
723	dmpP	phenol/toluene 2-monooxygenase (NADH) P5/A5 [EC:1.14.13.244 1.14.13.243]	27.1137	62.4203	1.60705	0.684415	3.38524e-06	6.37088e-06	no	up
724	gltX	glutamyl-tRNA synthetase [EC:6.1.1.17]	111.344	98.8614	4.1718	2.06067	3.46042e-153	4.50175e-152	yes	up
725			24.1365	12.5398	7.13445	2.8348	1.4069e-15	4.67285e-15	yes	up
726			76.6483	68.5531	4.13585	2.04818	4.9657e-25	2.0654e-24	yes	up
727			150.527	130.664	4.2655	2.09272	7.45802e-140	9.0555e-139	yes	up
728			11.1302	13.5038	3.04842	1.60806	1.30547e-30	5.99704e-30	yes	up
729			2.61763	2.35729	4.10937	2.03892	0.0513977	0.0646112	no	up
730			2.98891	1.32117	8.3818	3.06726	0.00276121	0.00400096	yes	up
731			82.3199	101.43	3.00463	1.58719	1.22713e-32	5.81665e-32	yes	up
732	yahK	alcohol dehydrogenase (NADP+) [EC:1.1.1.2]	198.29	135.633	5.41574	2.43716	3.30973e-284	7.2166e-283	yes	up
733	glnS	glutaminyl-tRNA synthetase [EC:6.1.1.18]	78.1918	146.491	1.97801	0.984048	1.19264e-45	6.86365e-45	no	up
734			15.9261	23.0866	2.54324	1.34667	1.97947e-05	3.47559e-05	yes	up
735			49.1892	95.7768	1.9031	0.928348	9.96328e-16	3.3256e-15	no	up
736			102.606	63.8799	5.9515	2.57325	7.56189e-134	8.82183e-133	yes	up
737			162.318	161.461	3.72598	1.89762	8.99706e-136	1.05838e-134	yes	up
738			3.1308	4.14649	2.83391	1.50279	0.256532	0.289839	no	up
739			1826.19	1715.81	3.94546	1.98019	0	0	yes	up
740			120.175	191.098	2.32863	1.21948	5.01006e-33	2.38575e-32	yes	up
741	acrA	membrane fusion protein, multidrug efflux system	150.408	285.477	1.95157	0.964635	8.51853e-58	5.59268e-57	no	up
742	-	hydrophobic/amphiphilic exporter-1 (mainly G- bacteria), HAE1 family	70.0184	199.465	1.30016	0.378689	6.88595e-11	1.84081e-10	no	up
743			66.9816	54.3992	4.56135	2.18946	3.63552e-115	3.76969e-114	yes	up
744	acrA	membrane fusion protein, multidrug efflux system	76.7226	114.459	2.48347	1.31236	4.94176e-66	3.53527e-65	yes	up
745	dys	deoxyhypusine synthase [EC:2.5.1.46]	932.963	880.757	3.92298	1.97195	8.606e-296	1.94212e-294	yes	up
746	yfdC	formate-nitrite transporter family protein	341.033	350.466	3.60719	1.85087	3.9441e-175	5.67459e-174	yes	up
747			314.074	521.982	2.22582	1.15434	4.48034e-31	2.07293e-30	yes	up
748	gabD	succinate-semialdehyde dehydrogenase / glutarate-semialdehyde dehydrogenase [EC:1.2.1.16 1.2.1.79 1.2.1.20]	106.638	225.369	1.75355	0.810278	7.30482e-44	4.10029e-43	no	up
749	pdaD	arginine decarboxylase [EC:4.1.1.19]	48.0573	118.203	1.50703	0.591707	6.13199e-08	1.32546e-07	no	up
750	speB	agmatinase [EC:3.5.3.11]	40.065	102.041	1.45379	0.539815	1.80267e-07	3.74291e-07	no	up
751	rluF	23S rRNA pseudouridine2604 synthase [EC:5.4.99.21]	11.9128	10.6324	4.14835	2.05254	2.89533e-19	1.07308e-18	yes	up
752	nhaR	LysR family transcriptional regulator, transcriptional activator of nhaA	2607.93	926.561	10.4254	3.38203	0	0	yes	up
753	czcC	outer membrane protein, heavy metal efflux system	81.5235	1602.8	0.188446	-2.40778	0	0	yes	down
754	tolC	outer membrane protein	77.819	1668.41	0.1728	-2.53283	0	0	yes	down
755	tolC	outer membrane protein	95.8277	1254.45	0.283076	-1.82074	4.89968e-274	1.03623e-272	yes	down
756	-	ATP-binding cassette, subfamily B, bacterial	160.217	2543.3	0.233315	-2.09965	0	0	yes	down
757			335.593	4256.7	0.292159	-1.77517	1.35661e-273	2.86127e-272	yes	down
758	purE	5-(carboxyamino)imidazole ribonucleotide mutase [EC:5.4.99.18]	80.3454	137.754	2.15764	1.10946	7.82819e-24	3.17662e-23	yes	up
759			64.9818	273.552	0.879701	-0.184915	0.140222	0.165469	no	down
760			7.43871	16.2287	1.69877	0.764488	0.0533553	0.0669254	no	up
761	-	rhomboid family protein	37.0289	113.042	1.21274	0.278272	0.026854	0.0350321	no	up
762	-	uncharacterized protein	157.904	212.296	2.7561	1.46263	1.05128e-92	9.29459e-92	yes	up
763			168.84	42.2417	14.7961	3.88715	0	0	yes	up
764	-	CBS domain-containing protein	315.752	177.138	6.6006	2.7226	5.45726e-308	1.282e-306	yes	up
765	-	uncharacterized protein	145.344	107.998	4.98468	2.3175	0	0	yes	up
766	dusB	tRNA-dihydrouridine synthase B [EC:1.-.-.-]	144.465	94.9675	5.6461	2.49725	3.64904e-139	4.41335e-138	yes	up
767	yhdE	nucleoside triphosphate pyrophosphatase [EC:3.6.1.-]	31.3048	21.1663	5.47693	2.45337	1.63395e-43	9.14175e-43	yes	up
768			181.946	230.933	2.91702	1.5445	2.12807e-98	1.96333e-97	yes	up
770			1.96236	2.67452	2.75448	1.46178	0.273193	0.307317	no	up
771	nuc	micrococcal nuclease [EC:3.1.31.1]	1.97258	3.42424	2.12523	1.08762	0.163727	0.190835	no	up
773			158.451	100.535	5.83618	2.54502	9.54391e-100	8.83668e-99	yes	up
774	hemL	glutamate-1-semialdehyde 2,1-aminomutase [EC:5.4.3.8]	92.6463	106.132	3.23016	1.6916	1.37247e-94	1.2303e-93	yes	up
775			171.986	148.077	4.30266	2.10523	1.03938e-165	1.43283e-164	yes	up
776			44.5174	16.7126	9.88513	3.30526	2.84998e-37	1.46095e-36	yes	up
777			285.845	83.3912	12.7102	3.66791	0	0	yes	up
778	gph	phosphoglycolate phosphatase [EC:3.1.3.18]	211.219	53.9006	14.5238	3.86035	0	0	yes	up
779	pqqL	zinc protease [EC:3.4.24.-]	269.74	151.828	6.58003	2.71809	0	0	yes	up
780	pqqL	zinc protease [EC:3.4.24.-]	308.305	202.407	5.64358	2.49661	0	0	yes	up
781	gloB	hydroxyacylglutathione hydrolase [EC:3.1.2.6]	148.449	75.7995	7.2557	2.85911	0	0	yes	up
782	-	zinc metalloprotease EGY, chloroplastic [EC:3.4.24.-]	105.323	80.1571	4.8726	2.28469	2.00499e-174	2.87666e-173	yes	up
783	hsdR	type I restriction enzyme, R subunit [EC:3.1.21.3]	68.2579	89.6014	2.82372	1.4976	4.20884e-106	4.06724e-105	yes	up
784			7.91509	16.8311	1.73952	0.798688	0.0442811	0.0562175	no	up
785			16.4619	25.68	2.37893	1.25031	3.9741e-06	7.43571e-06	yes	up
786			7.11839	4.83858	5.42541	2.43973	1.12793e-05	2.02008e-05	yes	up
787			63.7779	33.328	7.08682	2.82514	5.46204e-270	1.13348e-268	yes	up
788			18.833	19.555	3.55351	1.82924	3.919e-11	1.06364e-10	yes	up
789			60.2673	43.6597	5.10233	2.35116	1.33841e-20	5.12614e-20	yes	up
790			10.2136	8.73066	4.36682	2.12658	8.57925e-05	0.000142858	yes	up
791			1.1031	0.405922	10.3203	3.36742	0.0813331	0.0994328	no	up
792			21.0178	41.6927	1.87122	0.903978	0.00113332	0.00170322	no	up
793			9.40277	10.5194	3.32281	1.7324	1.92164e-10	5.00486e-10	yes	up
794			10.445	14.5709	2.65464	1.40852	2.50419e-09	6.00765e-09	yes	up
796	kdpA	potassium-transporting ATPase potassium-binding subunit	11.5579	23.9417	1.78802	0.838359	3.12119e-11	8.5159e-11	no	up
797	kdpB	potassium-transporting ATPase ATP-binding subunit [EC:7.2.2.6]	16.6784	25.9929	2.37671	1.24897	2.7385e-34	1.33066e-33	yes	up
798	kdpC	potassium-transporting ATPase KdpC subunit	80.5802	45.8776	6.51423	2.7036	7.89216e-108	7.75245e-107	yes	up
799	kdpD	two-component system, OmpR family, sensor histidine kinase KdpD [EC:2.7.13.3]	28.9975	27.6277	3.88852	1.95922	5.88089e-101	5.50103e-100	yes	up
800	kdpD	two-component system, OmpR family, sensor histidine kinase KdpD [EC:2.7.13.3]	12.4797	16.3662	2.82374	1.49761	2.30642e-06	4.40268e-06	yes	up
801	kdpE	two-component system, OmpR family, KDP operon response regulator KdpE	37.6561	31.7344	4.39648	2.13635	3.6342e-51	2.2264e-50	yes	up
802			18.735	7.85248	8.80501	3.13833	6.40198e-35	3.14432e-34	yes	up
803			74.0137	31.0444	8.84802	3.14535	8.62346e-93	7.63729e-92	yes	up
805	-	bile acid:Na+ symporter, BASS family	17.3592	21.7499	2.96081	1.56599	9.11942e-18	3.24025e-17	yes	up
806	atpG	F-type H+-transporting ATPase subunit gamma	174.262	456.386	1.41351	0.499281	1.80677e-12	5.26059e-12	no	up
807	ackA	acetate kinase [EC:2.7.2.1]	164.037	131.41	4.62373	2.20906	2.37162e-301	5.45543e-300	yes	up
808	xfp	xylulose-5-phosphate/fructose-6-phosphate phosphoketolase [EC:4.1.2.9 4.1.2.22]	142.904	157.575	3.36049	1.74867	1.20144e-203	1.95373e-202	yes	up
809	pgi	glucose-6-phosphate isomerase [EC:5.3.1.9]	128.734	166.316	2.867	1.51954	1.04707e-152	1.35646e-151	yes	up
810	-	sedoheptulose-bisphosphatase [EC:3.1.3.37]	60.4596	50.722	4.41761	2.14327	1.97921e-48	1.1744e-47	yes	up
811	treX	isoamylase [EC:3.2.1.68]	88.5305	119.137	2.75229	1.46063	4.05149e-128	4.56154e-127	yes	up
812	glgP	glycogen phosphorylase [EC:2.4.1.1]	69.1045	93.3725	2.74115	1.45478	5.22786e-117	5.48695e-116	yes	up
813	-	polyphosphate kinase [EC:2.7.4.34]	45.7712	66.3081	2.55894	1.35555	1.56606e-38	8.19891e-38	yes	up
814	pfk	ATP-dependent phosphofructokinase / diphosphate-dependent phosphofructokinase [EC:2.7.1.11 2.7.1.90]	61.068	89.8085	2.52182	1.33447	2.87987e-52	1.78191e-51	yes	up
815			49.3743	60.2427	3.03813	1.60318	6.11721e-30	2.78367e-29	yes	up
816			9.32007	13.6136	2.53843	1.34393	5.7416e-06	1.0569e-05	yes	up
817	-	putative lipoprotein	7.03443	10.113	2.57963	1.36716	1.90075e-05	3.34228e-05	yes	up
818			45.524	113.476	1.48629	0.571718	4.22865e-05	7.22522e-05	no	up
820			537.342	1996.35	0.996815	-0.00460181	0.951964	0.958028	no	down
822	ncsB3	2-hydroxy-5-methyl-1-naphthoate 7-hydroxylase [EC:1.14.15.31]	58.7178	53.0092	4.10668	2.03797	1.88069e-73	1.42721e-72	yes	up
823			47.2707	33.4187	5.23064	2.38699	1.83895e-39	9.73957e-39	yes	up
824	cymR	Rrf2 family transcriptional regulator, cysteine metabolism repressor	83.5354	23.3495	13.3095	3.73438	3.5504e-80	2.83757e-79	yes	up
825	-	transposase	9.84035	17.0892	2.13496	1.09421	3.66495e-09	8.68867e-09	yes	up
826			14.4774	15.0274	3.56947	1.83571	1.85394e-16	6.32735e-16	yes	up
827			144.983	22.969	23.321	4.54356	3.09494e-115	3.21131e-114	yes	up
828			1048.86	110.768	35.0742	5.13234	0	0	yes	up
829	fhlA	formate hydrogenlyase transcriptional activator	147.307	96.016	5.6863	2.50749	0	0	yes	up
830	-	tyrosinase [EC:1.14.18.1]	147.944	323.382	1.69313	0.75969	3.02619e-15	9.93393e-15	no	up
831			86.4207	54.3124	5.89355	2.55914	7.8782e-129	8.89587e-128	yes	up
832			3473.43	403.022	31.9535	4.9979	0	0	yes	up
833			30.6687	1.6144	70.4555	6.13864	3.29034e-47	1.92946e-46	yes	up
834			24.1059	19.7641	4.5174	2.17549	1.66534e-36	8.43072e-36	yes	up
835	-	uncharacterized protein	90.335	144.232	2.31954	1.21384	7.10935e-54	4.47944e-53	yes	up
836	-	uncharacterized protein	20.2951	47.9981	1.56398	0.645223	0.00137824	0.00205495	no	up
837	thiL	thiamine-monophosphate kinase [EC:2.7.4.16]	27.9241	71.1814	1.45149	0.537531	0.00020108	0.000323051	no	up
838	lon	ATP-dependent Lon protease [EC:3.4.21.53]	517.346	574.035	3.33863	1.73925	0	0	yes	up
839	galU	UTP--glucose-1-phosphate uridylyltransferase [EC:2.7.7.9]	1775.37	1828	3.59602	1.8464	2.33464e-307	5.46787e-306	yes	up
840			107.706	128.156	3.11549	1.63946	6.83875e-19	2.51116e-18	yes	up
841	bamA	outer membrane protein insertion porin family	45.9604	67.1747	2.53683	1.34303	7.5789e-60	5.09461e-59	yes	up
842	hlpA	outer membrane protein	108.326	69.4628	5.76651	2.5277	3.23639e-110	3.24288e-109	yes	up
843	hlpA	outer membrane protein	117.809	119.159	3.65839	1.87121	8.39467e-69	6.13009e-68	yes	up
844	fabZ	3-hydroxyacyl-[acyl-carrier-protein] dehydratase [EC:4.2.1.59]	167.421	196.05	3.16633	1.66281	1.14723e-61	7.86551e-61	yes	up
845	lpxA	UDP-N-acetylglucosamine acyltransferase [EC:2.3.1.129]	138.721	190.589	2.69927	1.43257	5.56526e-42	3.05842e-41	yes	up
846	lpxI	UDP-2,3-diacylglucosamine hydrolase [EC:3.6.1.54]	193.785	207.127	3.46259	1.79185	5.3013e-112	5.39931e-111	yes	up
847	mviM	virulence factor	98.4316	109.033	3.34896	1.74371	3.6574e-85	3.07051e-84	yes	up
848	lpxB	lipid-A-disaccharide synthase [EC:2.4.1.182]	50.0607	59.9589	3.09459	1.62975	4.43981e-51	2.71778e-50	yes	up
849	msbA	ATP-binding cassette, subfamily B, bacterial MsbA [EC:7.5.2.6]	84.0489	100.229	3.10803	1.636	2.18171e-147	2.74371e-146	yes	up
850	kdtA	3-deoxy-D-manno-octulosonic-acid transferase [EC:2.4.99.12 2.4.99.13 2.4.99.14 2.4.99.15]	145.569	189.226	2.84964	1.51078	9.38748e-84	7.79236e-83	yes	up
851	kdtA	3-deoxy-D-manno-octulosonic-acid transferase [EC:2.4.99.12 2.4.99.13 2.4.99.14 2.4.99.15]	90.9045	76.6093	4.39576	2.13611	1.92628e-181	2.86187e-180	yes	up
852	lpxK	tetraacyldisaccharide 4'-kinase [EC:2.7.1.130]	116.08	88.5745	4.85496	2.27946	1.14004e-209	1.89163e-208	yes	up
853	waaF	lipopolysaccharide heptosyltransferase II [EC:2.4.99.24]	111.702	149.554	2.76712	1.46839	9.08442e-114	9.35079e-113	yes	up
854	tagA	N-acetylglucosaminyldiphosphoundecaprenol N-acetyl-beta-D-mannosaminyltransferase [EC:2.4.1.187]	84.1404	96.1752	3.23816	1.69517	1.08598e-82	8.88116e-82	yes	up
855	waaF	lipopolysaccharide heptosyltransferase II [EC:2.4.99.24]	62.6146	93.2462	2.4865	1.31411	2.03263e-42	1.12262e-41	yes	up
856	waaQ	lipopolysaccharide heptosyltransferase III [EC:2.4.99.25]	35.515	54.3926	2.4197	1.27483	6.80284e-35	3.33803e-34	yes	up
857			36.9779	30.1403	4.54271	2.18355	1.80601e-54	1.14585e-53	yes	up
858	nusG	transcription termination/antitermination protein NusG	53.0615	43.2294	4.54456	2.18414	5.82135e-45	3.31568e-44	yes	up
859	-	polysaccharide transporter, PST family	30.754	33.3873	3.41613	1.77236	3.41252e-40	1.82927e-39	yes	up
860			46.297	57.8686	2.9662	1.56861	1.59249e-29	7.19173e-29	yes	up
861	maa	maltose O-acetyltransferase [EC:2.3.1.79]	53.2724	99.6565	1.97846	0.98438	3.32864e-15	1.09037e-14	no	up
862	-	MPBQ/MSBQ methyltransferase [EC:2.1.1.295]	40.4566	92.7451	1.6156	0.69207	2.81709e-10	7.25647e-10	no	up
863	galE	UDP-glucose 4-epimerase [EC:5.1.3.2]	28.6404	56.1985	1.89195	0.91987	6.39375e-10	1.60502e-09	no	up
864			73.7434	171.639	1.59218	0.671001	2.3174e-19	8.60946e-19	no	up
865	wbyL	glycosyltransferase [EC:2.4.1.-]	25.8912	47.565	2.01714	1.01231	1.3149e-14	4.20403e-14	yes	up
866	epsE	glycosyltransferase EpsE [EC:2.4.-.-]	111.518	246.319	1.67692	0.745817	4.30988e-22	1.69688e-21	no	up
867			38.2984	89.0077	1.59526	0.673792	5.77846e-07	1.15175e-06	no	up
868	asnB	asparagine synthase (glutamine-hydrolysing) [EC:6.3.5.4]	49.2703	108.533	1.68099	0.749315	6.3148e-22	2.4768e-21	no	up
869	pglA	N,N'-diacetylbacillosaminyl-diphospho-undecaprenol alpha-1,3-N-acetylgalactosaminyltransferase [EC:2.4.1.290]	54.8566	129.69	1.56742	0.648388	3.3327e-11	9.08337e-11	no	up
870	wbpV	UDP-N-acetyl-alpha-D-quinovosamine dehydrogenase [EC:1.1.1.426]	168.391	149.106	4.18134	2.06397	3.01572e-224	5.27529e-223	yes	up
871	wecA	UDP-GlcNAc:undecaprenyl-phosphate/decaprenyl-phosphate GlcNAc-1-phosphate transferase [EC:2.7.8.33 2.7.8.35]	61.6698	105.959	2.15561	1.1081	3.35253e-46	1.94384e-45	yes	up
872	ubiG	2-polyprenyl-6-hydroxyphenyl methylase / 3-demethylubiquinone-9 3-methyltransferase [EC:2.1.1.222 2.1.1.64]	63.507	129.04	1.82298	0.866295	5.21194e-17	1.80951e-16	no	up
873	waaL	O-antigen ligase [EC:2.4.99.26]	34.7418	87.7899	1.46589	0.55178	8.56282e-10	2.13224e-09	no	up
874	waaE	(heptosyl)LPS beta-1,4-glucosyltransferase [EC:2.4.1.-]	22.1106	79.975	1.02476	0.035281	0.782302	0.804812	no	up
875	fcbD	chondroitin synthase [EC:2.4.1.175 2.4.1.226]	28.1175	59.8483	1.74086	0.799797	4.73626e-08	1.03329e-07	no	up
876	cgeB	spore maturation protein CgeB	30.9721	63.7926	1.79887	0.847092	1.65201e-09	4.01487e-09	no	up
877	waaQ	lipopolysaccharide heptosyltransferase III [EC:2.4.99.25]	69.1264	140.166	1.82568	0.868438	5.65872e-28	2.47535e-27	no	up
878	wbpM	UDP-N-acetylglucosamine 4,6-dehydratase [EC:4.2.1.135]	43.395	101.228	1.58846	0.667629	3.15899e-19	1.1694e-18	no	up
879	rfbB	dTDP-glucose 4,6-dehydratase [EC:4.2.1.46]	48.7158	124.008	1.45475	0.540767	1.42542e-09	3.48223e-09	no	up
880	rfbD	dTDP-4-dehydrorhamnose reductase [EC:1.1.1.133]	41.0005	76.6097	1.98068	0.985996	9.16303e-20	3.43969e-19	no	up
881	rfbA	glucose-1-phosphate thymidylyltransferase [EC:2.7.7.24]	49.2148	104.884	1.73771	0.797185	7.60912e-18	2.71109e-17	no	up
882	rfbA	lipopolysaccharide transport system permease protein	27.2776	35.6527	2.83263	1.50214	1.33312e-24	5.48882e-24	yes	up
883	cysC	adenylylsulfate kinase [EC:2.7.1.25]	29.461	46.5662	2.34375	1.22882	8.88267e-21	3.41731e-20	yes	up
884	-	uncharacterized protein	38.1914	92.1704	1.53611	0.619281	0.000116561	0.000191803	no	up
885			38.5618	55.9267	2.56118	1.35681	1.6646e-11	4.62069e-11	yes	up
886			8.05947	6.66012	4.48204	2.16415	9.56464e-05	0.000158474	yes	up
887			22.8818	29.145	2.90468	1.53838	5.64523e-08	1.22332e-07	yes	up
888			351.409	260.868	4.99251	2.31976	2.43977e-125	2.70172e-124	yes	up
889			54.1026	71.9105	2.78976	1.48014	1.33095e-20	5.09883e-20	yes	up
890			31.5061	20.8378	5.61664	2.48971	1.98472e-21	7.71221e-21	yes	up
891	rbfB	lipopolysaccharide transport system ATP-binding protein	44.8168	51.5372	3.22254	1.6882	6.47703e-79	5.13683e-78	yes	up
892			84.0927	102.058	3.05272	1.6101	2.02952e-106	1.97232e-105	yes	up
893	-	O-methyltransferase [EC:2.1.1.-]	116.381	109.353	3.94504	1.98004	1.01845e-193	1.57351e-192	yes	up
894	exoZ	exopolysaccharide production protein ExoZ	77.9009	91.2887	3.16103	1.66039	2.81247e-102	2.65164e-101	yes	up
895	ubiG	2-polyprenyl-6-hydroxyphenyl methylase / 3-demethylubiquinone-9 3-methyltransferase [EC:2.1.1.222 2.1.1.64]	82.3899	102.411	2.98105	1.57582	2.25948e-81	1.82467e-80	yes	up
896			58.0458	69.9889	3.07341	1.61984	3.17689e-96	2.88793e-95	yes	up
897	wbbL	N-acetylglucosaminyl-diphospho-decaprenol L-rhamnosyltransferase [EC:2.4.1.289]	32.7503	43.1493	2.80996	1.49055	1.09003e-36	5.53635e-36	yes	up
898			615.726	201.253	11.3352	3.50274	0	0	yes	up
899			39.4826	26.7654	5.47234	2.45216	1.38279e-40	7.4485e-40	yes	up
900	wbbL	N-acetylglucosaminyl-diphospho-decaprenol L-rhamnosyltransferase [EC:2.4.1.289]	29.3264	51.3211	2.11935	1.08362	1.16102e-18	4.2331e-18	yes	up
901	wbpV	UDP-N-acetyl-alpha-D-quinovosamine dehydrogenase [EC:1.1.1.426]	52.8859	69.1275	2.83704	1.50439	5.34784e-43	2.97699e-42	yes	up
903	kdsC	3-deoxy-D-manno-octulosonate 8-phosphate phosphatase (KDO 8-P phosphatase) [EC:3.1.3.45]	79.4445	83.4806	3.52117	1.81606	1.18991e-54	7.57755e-54	yes	up
904	algA	mannose-1-phosphate guanylyltransferase / mannose-6-phosphate isomerase [EC:2.7.7.13 5.3.1.8]	107.956	127.81	3.12826	1.64536	9.1519e-125	1.00984e-123	yes	up
905	pmm-pgm	phosphomannomutase / phosphoglucomutase [EC:5.4.2.8 5.4.2.2]	71.2453	129.035	2.04696	1.03348	1.66711e-44	9.43985e-44	yes	up
906			73.318	113.138	2.39901	1.26244	2.78336e-45	1.59767e-44	yes	up
907	fbp	fructose-1,6-bisphosphatase I [EC:3.1.3.11]	350.78	286.43	4.53913	2.18242	0	0	yes	up
908	degP	serine protease Do [EC:3.4.21.107]	1421.71	731.73	7.19778	2.84755	0	0	yes	up
909	ispD	2-C-methyl-D-erythritol 4-phosphate cytidylyltransferase [EC:2.7.7.60]	145.972	81.1472	6.66314	2.7362	6.82037e-157	9.03991e-156	yes	up
910	ispF	2-C-methyl-D-erythritol 2,4-cyclodiphosphate synthase [EC:4.6.1.12]	73.3488	35.4189	7.67895	2.94091	2.3407e-111	2.37149e-110	yes	up
911	cysE	serine O-acetyltransferase [EC:2.3.1.30]	403.033	306.135	4.87645	2.28583	1.9316e-208	3.18456e-207	yes	up
912	truA	tRNA pseudouridine38-40 synthase [EC:5.4.99.12]	27.0204	73.9458	1.35198	0.43507	0.00325889	0.00468525	no	up
913	amiABC	N-acetylmuramoyl-L-alanine amidase [EC:3.5.1.28]	45.6032	49.4696	3.41874	1.77347	4.77131e-69	3.49242e-68	yes	up
914	-	uncharacterized protein	445.973	492.733	3.35308	1.74549	4.86176e-221	8.39074e-220	yes	up
915	tatD	TatD DNase family protein [EC:3.1.21.-]	148.045	203.959	2.68569	1.42529	1.5197e-64	1.07084e-63	yes	up
916	exbB	biopolymer transport protein ExbB	6.75392	14.6108	1.70933	0.773429	0.0187831	0.0249213	no	up
917	exbD	biopolymer transport protein ExbD	3.20284	5.95512	1.98871	0.991834	0.138072	0.163205	no	up
918	tonB	periplasmic protein TonB	9.78159	16.6849	2.17832	1.12322	3.67558e-05	6.31399e-05	yes	up
919			4.08611	9.0539	1.67026	0.740075	0.116048	0.138718	no	up
920			4.06906	6.54355	2.28622	1.19297	0.0462093	0.0584306	no	up
921			18.5741	8.81061	7.83795	2.97048	2.82092e-61	1.92212e-60	yes	up
922			3.2233	3.63665	3.28588	1.71628	0.0151292	0.0202801	yes	up
923	fecI	RNA polymerase sigma-19 factor, ECF subfamily	9.63856	9.22904	3.86521	1.95055	1.42263e-12	4.16408e-12	yes	up
924	fecR	transmembrane sensor	74.6063	55.1103	5.0134	2.32579	2.88572e-133	3.34636e-132	yes	up
925	-	iron complex outermembrane recepter protein	1.64316	1.42294	4.29612	2.10303	0.000462659	0.000721655	yes	up
926	mazE	antitoxin MazE	91.8407	58.7706	5.79015	2.5336	5.50995e-56	3.55267e-55	yes	up
927	mazF	mRNA interferase MazF [EC:3.1.-.-]	70.7062	88.294	2.96505	1.56806	7.09887e-31	3.27466e-30	yes	up
928			6.00565	22.6835	0.982677	-0.0252102	0.937665	0.946099	no	down
930			27.5147	26.3886	3.86468	1.95035	1.25263e-15	4.16762e-15	yes	up
931	-	uncharacterized protein	40.1326	73.5177	2.02247	1.01611	3.44838e-08	7.59703e-08	yes	up
932	-	alkylglycerol monooxygenase [EC:1.14.16.5]	15.6318	9.48453	6.09375	2.60733	2.81351e-22	1.11226e-21	yes	up
933			3953.26	652.322	22.4588	4.48921	0	0	yes	up
934	ychF	ribosome-binding ATPase	37.2545	80.4934	1.71432	0.777638	1.94397e-15	6.42361e-15	no	up
935	pth	peptidyl-tRNA hydrolase, PTH1 family [EC:3.1.1.29]	25.3442	60.3736	1.55675	0.638538	0.000666558	0.00102442	no	up
936	rplY	large subunit ribosomal protein L25	311.03	599.195	1.92205	0.942645	1.81152e-61	1.2387e-60	no	up
937	prsA	ribose-phosphate pyrophosphokinase [EC:2.7.6.1]	166.564	143.652	4.29522	2.10273	5.90704e-225	1.03681e-223	yes	up
938			13.2863	11.7204	4.20314	2.07147	4.53778e-09	1.06794e-08	yes	up
939	ispE	4-diphosphocytidyl-2-C-methyl-D-erythritol kinase [EC:2.7.1.148]	60.1652	53.2542	4.18713	2.06596	1.84158e-66	1.32295e-65	yes	up
940	pilR	two-component system, NtrC family, response regulator PilR	22.4724	28.8552	2.88383	1.52798	1.07081e-40	5.77399e-40	yes	up
941	pilS	two-component system, NtrC family, sensor histidine kinase PilS [EC:2.7.13.3]	18.3188	11.2067	6.06704	2.60099	2.76455e-58	1.82507e-57	yes	up
942	pilC	type IV pilus assembly protein PilC	23.5953	18.1362	4.81484	2.26749	7.93539e-62	5.44538e-61	yes	up
943	-	cardiolipin synthase (CMP-forming) [EC:2.7.8.41]	16.4055	16.4201	3.70311	1.88874	3.55463e-13	1.07332e-12	yes	up
944			291.162	190.92	5.65557	2.49967	7.43912e-194	1.15165e-192	yes	up
945	pbp4b	serine-type D-Ala-D-Ala carboxypeptidase [EC:3.4.16.4]	72.7834	90.3029	2.98428	1.57738	1.97172e-71	1.46822e-70	yes	up
946	divIVA	cell division initiation protein	64.9996	78.5479	3.06625	1.61647	1.21129e-49	7.28232e-49	yes	up
947	yggT	YggT family protein	35.0459	23.8214	5.44721	2.44552	2.61972e-28	1.15445e-27	yes	up
948	proC	pyrroline-5-carboxylate reductase [EC:1.5.1.2]	81.6704	64.1876	4.71739	2.23799	8.80055e-95	7.90263e-94	yes	up
949	yggS	PLP dependent protein	230.371	188.471	4.52741	2.17869	3.18124e-224	5.55855e-223	yes	up
950	yfiH	purine-nucleoside/S-methyl-5'-thioadenosine phosphorylase / adenosine deaminase [EC:2.4.2.1 2.4.2.28 3.5.4.4]	54.3055	150.268	1.33914	0.421307	9.29634e-05	0.000154268	no	up
951	ftsZ	cell division protein FtsZ	75.1369	221.264	1.25787	0.330982	3.81267e-07	7.71353e-07	no	up
952	ftsA	cell division protein FtsA	56.981	146.209	1.44384	0.52991	4.53075e-10	1.15135e-09	no	up
953	ftsQ	cell division protein FtsQ	42.4877	109.598	1.43575	0.521801	8.06844e-07	1.58976e-06	no	up
954	ddl	D-alanine-D-alanine ligase [EC:6.3.2.4]	107.027	314.864	1.25873	0.331972	2.91318e-07	5.94894e-07	no	up
955	murB	UDP-N-acetylmuramate dehydrogenase [EC:1.3.1.98]	31.0026	57.4067	2.00164	1.00118	2.13387e-14	6.75965e-14	yes	up
956	murC	UDP-N-acetylmuramate--alanine ligase [EC:6.3.2.8]	76.162	162.023	1.74098	0.799901	7.23682e-36	3.61865e-35	no	up
957	murG	UDP-N-acetylglucosamine--N-acetylmuramyl-(pentapeptide) pyrophosphoryl-undecaprenol N-acetylglucosamine transferase [EC:2.4.1.227]	60.0222	160.476	1.38588	0.470802	3.94553e-09	9.32389e-09	no	up
958	ftsW	cell division protein FtsW	45.6093	110.712	1.52659	0.610315	8.01084e-11	2.13305e-10	no	up
959	murD	UDP-N-acetylmuramoylalanine--D-glutamate ligase [EC:6.3.2.9]	54.5029	112.295	1.79855	0.846832	4.36077e-25	1.81623e-24	no	up
960	mraY	phospho-N-acetylmuramoyl-pentapeptide-transferase [EC:2.7.8.13]	39.1376	80.8655	1.79264	0.842084	3.1026e-16	1.05125e-15	no	up
961	murF	UDP-N-acetylmuramoyl-tripeptide--D-alanyl-D-alanine ligase [EC:6.3.2.10]	112.16	205.505	2.02246	1.01611	3.7251e-50	2.25355e-49	yes	up
962	murE	UDP-N-acetylmuramoyl-L-alanyl-D-glutamate--2,6-diaminopimelate ligase [EC:6.3.2.13]	88.1928	152.943	2.13658	1.0953	4.45614e-57	2.90221e-56	yes	up
963	ftsI	cell division protein FtsI (penicillin-binding protein 3) [EC:3.4.16.4]	96.5708	148.225	2.41507	1.27206	2.60348e-81	2.10138e-80	yes	up
964	ftsL	cell division protein FtsL	86.8444	143.143	2.24627	1.16753	8.24396e-22	3.22285e-21	yes	up
965	mraW	16S rRNA (cytosine1402-N4)-methyltransferase [EC:2.1.1.199]	197.908	271.423	2.7013	1.43365	8.61776e-115	8.92982e-114	yes	up
967			116.469	117.952	3.65413	1.86953	2.7117e-106	2.63032e-105	yes	up
968			79.3129	102.36	2.86833	1.52021	1.92974e-73	1.46371e-72	yes	up
969	yajQ	cyclic-di-GMP-binding protein	14.4163	9.60965	5.54362	2.47083	8.60016e-18	3.05856e-17	yes	up
970	cstA	carbon starvation protein	56.9467	56.5849	3.72896	1.89878	7.47416e-93	6.62321e-92	yes	up
971			4.31746	7.58397	2.10551	1.07417	0.00663293	0.00923421	yes	up
972			7.10568	10.6629	2.47763	1.30896	0.00422203	0.00600195	yes	up
973			270.703	224.351	4.46803	2.15964	6.11954e-106	5.90259e-105	yes	up
974			12.5494	40.0603	1.1599	0.213998	0.287579	0.322259	no	up
975			96.8877	165.698	2.16631	1.11524	5.80265e-40	3.09548e-39	yes	up
976			34.5115	68.1634	1.87671	0.908206	1.21979e-12	3.57711e-12	no	up
978			7.6852	16.4445	1.73073	0.791383	5.44196e-05	9.20731e-05	no	up
979			86.4496	142.348	2.24958	1.16966	1.69226e-23	6.84016e-23	yes	up
980			29.5743	8.42564	12.902	3.68952	7.84962e-31	3.61882e-30	yes	up
981			21.1259	21.4759	3.62808	1.8592	3.78766e-09	8.96861e-09	yes	up
982	ascD	CDP-4-dehydro-6-deoxyglucose reductase, E3 [EC:1.17.1.1]	146.165	112.794	4.79731	2.26223	2.71363e-115	2.81755e-114	yes	up
983	speD	S-adenosylmethionine decarboxylase [EC:4.1.1.50]	563.353	496.869	4.20084	2.07068	1.83725e-206	3.01617e-205	yes	up
984			90.2614	44.9044	7.45715	2.89862	8.44732e-91	7.3592e-90	yes	up
985	-	hydrophobic/amphiphilic exporter-1 (mainly G- bacteria), HAE1 family	25.8661	41.2092	2.32618	1.21796	6.75852e-59	4.49436e-58	yes	up
986	acrA	membrane fusion protein, multidrug efflux system	21.882	52.2575	1.54898	0.631321	4.01844e-06	7.51685e-06	no	up
987	aefR	TetR/AcrR family transcriptional regulator, regulator of autoinduction and epiphytic fitness	58.7465	69.2524	3.14469	1.65292	1.72613e-41	9.41256e-41	yes	up
988			10.1624	9.73835	3.88167	1.95668	9.2895e-09	2.13781e-08	yes	up
989			23.2289	39.7581	2.1608	1.11157	1.16168e-05	2.0786e-05	yes	up
990	pepM	phosphoenolpyruvate phosphomutase [EC:5.4.2.9]	364.05	441.204	3.05677	1.61201	1.67867e-208	2.77052e-207	yes	up
991			261.175	231.14	4.18326	2.06463	5.90029e-152	7.60553e-151	yes	up
992	-	phosphonopyruvate decarboxylase [EC:4.1.1.82]	69.4292	81.6437	3.14589	1.65347	2.17445e-40	1.16722e-39	yes	up
993	comE	sulfopyruvate decarboxylase subunit beta [EC:4.1.1.79]	33.4382	54.872	2.25976	1.17617	4.26657e-12	1.2191e-11	yes	up
994	phnW	2-aminoethylphosphonate-pyruvate transaminase [EC:2.6.1.37]	77.4527	282.273	1.01627	0.0232818	0.763162	0.787424	no	up
995	-	L-glutamine-phosphate cytidylyltransferase [EC:2.7.7.103]	35.7143	107.251	1.23442	0.30383	0.0112768	0.015342	no	up
996	-	1L-myo-inositol 1-phosphate cytidylyltransferase / CDP-L-myo-inositol myo-inositolphosphotransferase [EC:2.7.7.74 2.7.8.34]	289.43	296.963	3.61159	1.85264	0	0	yes	up
997	-	glycosyltransferase 2 family protein	31.5643	45.8978	2.54524	1.3478	4.93248e-31	2.27939e-30	yes	up
998			10.9576	11.6266	3.48882	1.80274	1.98017e-07	4.09333e-07	yes	up
999			29.837	28.1762	3.92509	1.97272	2.15492e-18	7.80358e-18	yes	up
1000			15.5186	12.1807	4.70866	2.23532	9.97799e-09	2.29115e-08	yes	up
1001			168.524	72.0744	8.64849	3.11245	2.47219e-160	3.32221e-159	yes	up
1002	lnt	apolipoprotein N-acyltransferase [EC:2.3.1.269]	52.8523	112.922	1.73327	0.793494	1.32061e-29	5.96743e-29	no	up
1003	prfB	peptide chain release factor 2	213.946	266.746	2.97104	1.57097	1.38014e-155	1.81375e-154	yes	up
1004	lysS	lysyl-tRNA synthetase, class II [EC:6.1.1.6]	187.227	344.504	2.01196	1.0086	4.18614e-44	2.35828e-43	yes	up
1005	lolC_E	lipoprotein-releasing system permease protein	82.4945	99.9139	3.05832	1.61274	5.49708e-93	4.87681e-92	yes	up
1006	lolD	lipoprotein-releasing system ATP-binding protein [EC:7.6.2.-]	114.947	189.821	2.24481	1.16659	7.48014e-38	3.87162e-37	yes	up
1007			53.1391	50.063	3.93856	1.97767	6.02258e-74	4.59515e-73	yes	up
1008	pelC	polysaccharide biosynthesis protein PelC	218.831	149.191	5.4329	2.44172	4.84543e-242	9.0376e-241	yes	up
1009			21.1435	16.4371	4.78131	2.25741	8.34948e-16	2.79357e-15	yes	up
1011			11.0374	13.4406	3.03849	1.60335	1.36438e-06	2.64488e-06	yes	up
1012	ftrA	AraC family transcriptional regulator, transcriptional activator FtrA	61.7116	93.4387	2.44705	1.29104	1.69793e-47	9.98316e-47	yes	up
1013			114.999	148.068	2.87492	1.52352	2.68113e-83	2.2078e-82	yes	up
1014	inhA	cyclohexyl-isocyanide hydratase [EC:4.2.1.103]	18.5612	15.8491	4.35832	2.12377	3.43891e-16	1.16341e-15	yes	up
1015	trpA	tryptophan synthase alpha chain [EC:4.2.1.20]	154.274	307.874	1.85468	0.891172	4.12466e-31	1.9095e-30	no	up
1016	trpB	tryptophan synthase beta chain [EC:4.2.1.20]	233.071	362.055	2.38453	1.25371	5.89897e-113	6.03582e-112	yes	up
1017	trpF	phosphoribosylanthranilate isomerase [EC:5.3.1.24]	45.3674	98.2835	1.71164	0.775377	1.76312e-11	4.88454e-11	no	up
1018	trpC	indole-3-glycerol phosphate synthase [EC:4.1.1.48]	94.9578	141.027	2.49521	1.31916	1.17035e-50	7.1247e-50	yes	up
1019	trpD	anthranilate phosphoribosyltransferase [EC:2.4.2.18]	78.5649	89.4494	3.25423	1.70232	5.05268e-101	4.72917e-100	yes	up
1020	trpG	anthranilate synthase component II [EC:4.1.3.27]	141.499	173.468	3.02337	1.59616	1.41158e-76	1.10256e-75	yes	up
1021	-	isocitrate dehydrogenase (NAD+) [EC:1.1.1.41]	305.287	207.105	5.45889	2.44861	0	0	yes	up
1022	trpE	anthranilate synthase component I [EC:4.1.3.27]	211.609	220.72	3.55228	1.82874	1.61756e-306	3.77131e-305	yes	up
1023	cwlJ	N-acetylmuramoyl-L-alanine amidase [EC:3.5.1.28]	234.374	189.75	4.57821	2.19478	4.30528e-184	6.47717e-183	yes	up
1024	ligA	DNA ligase (NAD+) [EC:6.5.1.2]	63.8643	112.129	2.1093	1.07677	4.12311e-62	2.84067e-61	yes	up
1025	tlyC	magnesium and cobalt exporter, CNNM family	261.156	74.8737	12.9227	3.69183	0	0	yes	up
1026	rlpA	rare lipoprotein A	41.212	30.8562	4.94365	2.30558	1.48792e-60	1.00984e-59	yes	up
1027			162.348	80.0624	7.51154	2.90911	3.84501e-83	3.15948e-82	yes	up
1028	nrdA	ribonucleoside-diphosphate reductase alpha chain [EC:1.17.4.1]	325.451	259.414	4.64922	2.21699	0	0	yes	up
1029			55.679	29.401	7.01674	2.8108	2.26011e-52	1.39955e-51	yes	up
1030			129.075	151.529	3.15939	1.65965	9.92788e-42	5.43471e-41	yes	up
1031	ampG	MFS transporter, PAT family, beta-lactamase induction signal transducer AmpG	46.144	52.2793	3.26839	1.70858	7.31848e-66	5.21627e-65	yes	up
1032			83.1807	81.4804	3.78441	1.92007	1.02585e-48	6.10817e-48	yes	up
1033	mtaB	threonylcarbamoyladenosine tRNA methylthiotransferase MtaB [EC:2.8.4.5]	139.368	80.9031	6.37752	2.673	1.62736e-269	3.36807e-268	yes	up
1034	miaB	tRNA-2-methylthio-N6-dimethylallyladenosine synthase [EC:2.8.4.3]	141.186	129.937	4.02288	2.00823	1.46716e-145	1.82142e-144	yes	up
1035			137.96	75.2404	6.79676	2.76485	2.86527e-22	1.13243e-21	yes	up
1036	-	3'-5' exonuclease	117.517	189.446	2.29572	1.19894	4.24658e-38	2.20682e-37	yes	up
1037	mutT	8-oxo-dGTP diphosphatase [EC:3.6.1.55]	21.3764	24.0856	3.28701	1.71678	1.04726e-14	3.36572e-14	yes	up
1038	mutY	A/G-specific adenine glycosylase [EC:3.2.2.31]	116.334	166.804	2.58621	1.37084	2.053e-66	1.47414e-65	yes	up
1039			409.698	143.682	10.5625	3.40088	0	0	yes	up
1040			35.5168	29.6959	4.4427	2.15144	2.048e-20	7.81492e-20	yes	up
1041			9.31865	8.95805	3.86211	1.94939	1.09241e-18	3.98952e-18	yes	up
1042			0.514763	0.829183	2.31707	1.2123	0.543258	0.579772	no	up
1044	-	HSP20 family protein	1824.86	38.1317	177.386	7.47075	0	0	yes	up
1045			10.7926	0	276.952	8.11349	4.44349e-10	1.12974e-09	yes	up
1046	-	putative phosphoribosyl transferase	2277.38	91.3868	92.1877	6.5265	0	0	yes	up
1047	ftsH	cell division protease FtsH [EC:3.4.24.-]	1170.39	40.3785	107.368	6.74642	0	0	yes	up
1048			995.186	38.4115	95.726	6.58084	0	0	yes	up
1049	-	sulfate permease, SulP family	1062.88	53.8155	73.1467	6.19272	0	0	yes	up
1050	ccoP	cytochrome c oxidase cbb3-type subunit III	1517.33	81.6238	69.0512	6.1096	0	0	yes	up
1052			151.484	28.7476	19.5151	4.28652	0	0	yes	up
1053	acdAB	acetate---CoA ligase (ADP-forming) [EC:6.2.1.13]	244.703	65.5709	13.8302	3.78975	0	0	yes	up
1054	treX	isoamylase [EC:3.2.1.68]	182.025	278.179	2.42412	1.27746	2.66888e-131	3.05824e-130	yes	up
1055	treZ	maltooligosyltrehalose trehalohydrolase [EC:3.2.1.141]	114.938	113.687	3.74408	1.90461	5.30327e-206	8.67863e-205	yes	up
1056	treY	(1->4)-alpha-D-glucan 1-alpha-D-glucosylmutase [EC:5.4.99.15]	56.5171	58.1099	3.60305	1.84922	5.42751e-212	9.10328e-211	yes	up
1057	hydB	sulfhydrogenase subunit beta (sulfur reductase) [EC:1.12.98.4]	79.0002	141.239	2.0731	1.05179	2.24544e-29	1.00993e-28	yes	up
1058	asrB	anaerobic sulfite reductase subunit B	33.1791	59.7916	2.05424	1.0386	1.92106e-18	6.96812e-18	yes	up
1059	hydD	sulfhydrogenase subunit delta [EC:1.12.1.3 1.12.1.5]	89.2365	180.675	1.82703	0.869503	7.07512e-17	2.44487e-16	no	up
1060	hydA	sulfhydrogenase subunit alpha [EC:1.12.1.3 1.12.1.5]	63.6315	155.438	1.51608	0.600347	6.64908e-14	2.06987e-13	no	up
1061	hyaD	hydrogenase maturation protease [EC:3.4.23.-]	66.8186	120.998	2.04503	1.03212	7.39773e-21	2.85099e-20	yes	up
1062	hypA	hydrogenase nickel incorporation protein HypA/HybF	43.8838	40.7586	3.99154	1.99695	6.25533e-19	2.29857e-18	yes	up
1063	hypF	hydrogenase maturation protein HypF	57.7596	115.368	1.85445	0.890991	1.29313e-43	7.24274e-43	no	up
1064	hypC	hydrogenase expression/formation protein HypC	14.265	22.5598	2.34876	1.2319	0.000315472	0.000499318	yes	up
1065			17.7482	63.0275	1.04266	0.060262	0.804985	0.826117	no	up
1066	soxC	sulfane dehydrogenase subunit SoxC	736.867	1042.88	2.61642	1.38759	5.64164e-176	8.14723e-175	yes	up
1067	soxD	S-disulfanyl-L-cysteine oxidoreductase SoxD [EC:1.8.2.6]	849.534	1503.12	2.09219	1.06501	2.50063e-69	1.8347e-68	yes	up
1068	ytfE	regulator of cell morphogenesis and NO signaling	181.601	88.8185	7.56316	2.91899	2.62137e-172	3.73334e-171	yes	up
1069			45.5159	21.2361	7.96291	2.9933	5.47947e-29	2.44672e-28	yes	up
1070			44.0776	27.2889	5.97537	2.57903	1.50613e-35	7.49243e-35	yes	up
1071			34.4086	10.9927	11.5767	3.53315	1.03959e-20	3.99551e-20	yes	up
1072	hicB	antitoxin HicB	72.7147	115.622	2.33302	1.2222	1.06979e-11	2.9943e-11	yes	up
1073	cusA	copper/silver efflux system protein	35.1369	53.964	2.41129	1.2698	2.38008e-14	7.52267e-14	yes	up
1074			70.0952	35.1246	7.40182	2.88788	9.60919e-57	6.2347e-56	yes	up
1075			28.8203	15.579	6.84876	2.77584	2.29399e-29	1.03111e-28	yes	up
1076			48.0896	30.1473	5.92793	2.56753	4.16505e-36	2.09008e-35	yes	up
1077			71.9455	43.9483	6.06078	2.5995	1.21812e-37	6.28381e-37	yes	up
1078			44.803	34.4247	4.8287	2.27164	3.00134e-97	2.74284e-96	yes	up
1079	cusA	copper/silver efflux system protein	468.321	25.1106	69.1013	6.11064	0	0	yes	up
1080	cusB	membrane fusion protein, copper/silver efflux system	465.964	15.2715	112.719	6.81659	1.70498e-211	2.84734e-210	yes	up
1081	czcC	outer membrane protein, heavy metal efflux system	827.711	32.4473	94.5199	6.56255	0	0	yes	up
1082	copA	P-type Cu+ transporter [EC:7.2.2.8]	1057.95	60.6206	64.637	6.01429	0	0	yes	up
1083	rpoE	RNA polymerase sigma-70 factor, ECF subfamily	99.6277	114.343	3.22331	1.68854	2.18198e-41	1.18774e-40	yes	up
1084	dsbA	protein dithiol oxidoreductase (disulfide-forming) [EC:1.8.4.15]	203.032	116.729	6.44868	2.689	2.65788e-227	4.75134e-226	yes	up
1085	slp	outer membrane lipoprotein	183.814	75.6903	8.99208	3.16865	2.69424e-212	4.52872e-211	yes	up
1086	-	iron complex outermembrane recepter protein	11.1873	18.8689	2.19422	1.13371	1.33409e-17	4.71854e-17	yes	up
1087	ccmG	cytochrome c biogenesis protein CcmG, thiol:disulfide interchange protein DsbE	15.9751	181.641	0.326066	-1.61677	3.67786e-28	1.61753e-27	yes	down
1088			24.5238	303.454	0.299309	-1.74029	2.69316e-58	1.7787e-57	yes	down
1089	tonB	periplasmic protein TonB	22.0449	171.991	0.474816	-1.07456	9.10933e-24	3.69263e-23	yes	down
1091			95.8274	37.0714	9.59652	3.26251	4.59815e-40	2.45886e-39	yes	up
1092	secA	preprotein translocase subunit SecA [EC:7.4.2.8]	778.964	262.581	10.9916	3.45833	0	0	yes	up
1093			7.77774	4.14289	7.00746	2.80889	7.92434e-09	1.83264e-08	yes	up
1094	-	NADH dehydrogenase [ubiquinone] 1 alpha subcomplex assembly factor 7	226.564	290.989	2.88492	1.52853	1.79873e-174	2.58553e-173	yes	up
1095	nuoA	NADH-quinone oxidoreductase subunit A [EC:7.1.1.2]	26.6913	34.4593	2.86814	1.52012	3.40096e-10	8.70396e-10	yes	up
1096	nuoB	NADH-quinone oxidoreductase subunit B [EC:7.1.1.2]	353.245	163.115	8.0249	3.00448	0	0	yes	up
1097	nuoD	NADH-quinone oxidoreductase subunit D [EC:7.1.1.2]	363.268	323.94	4.15341	2.05429	0	0	yes	up
1098	nuoE	NADH-quinone oxidoreductase subunit E [EC:7.1.1.2]	176.836	124.336	5.26568	2.39662	3.29587e-155	4.32401e-154	yes	up
1099	nuoF	NADH-quinone oxidoreductase subunit F [EC:7.1.1.2]	688.96	544.185	4.68888	2.22924	0	0	yes	up
1100	fdhA	formate dehydrogenase (NADP+) alpha subunit [EC:1.17.1.10]	727.643	709.713	3.79745	1.92503	0	0	yes	up
1101	nuoH	NADH-quinone oxidoreductase subunit H [EC:7.1.1.2]	318.313	295.535	3.98844	1.99583	1.03609e-287	2.28486e-286	yes	up
1102	nuoI	NADH-quinone oxidoreductase subunit I [EC:7.1.1.2]	395.314	465.271	3.14674	1.65386	1.57417e-165	2.1662e-164	yes	up
1103	nuoJ	NADH-quinone oxidoreductase subunit J [EC:7.1.1.2]	126.327	110.548	4.23711	2.08308	2.46341e-95	2.22238e-94	yes	up
1104	nuoK	NADH-quinone oxidoreductase subunit K [EC:7.1.1.2]	27.0845	34.8265	2.8768	1.52446	2.21565e-09	5.33113e-09	yes	up
1105	nuoL	NADH-quinone oxidoreductase subunit L [EC:7.1.1.2]	181.286	300.437	2.23423	1.15978	3.56967e-87	3.03471e-86	yes	up
1106	nuoM	NADH-quinone oxidoreductase subunit M [EC:7.1.1.2]	81.7318	171.655	1.76312	0.818129	4.62214e-39	2.4322e-38	no	up
1107	nuoN	NADH-quinone oxidoreductase subunit N [EC:7.1.1.2]	112.015	278.773	1.48775	0.573132	5.46986e-20	2.06685e-19	no	up
1108	-	membrane protein	6.82518	11.8987	2.12977	1.0907	1.29168e-05	2.30163e-05	yes	up
1109	spoIVFB	stage IV sporulation protein FB [EC:3.4.24.-]	163.754	128.949	4.70879	2.23536	2.37919e-240	4.40578e-239	yes	up
1110	pgdA	peptidoglycan-N-acetylglucosamine deacetylase [EC:3.5.1.104]	349.74	157.58	8.22003	3.03914	0	0	yes	up
1111	rimI	[ribosomal protein S18]-alanine N-acetyltransferase [EC:2.3.1.266]	84.1686	41.2248	7.54896	2.91628	4.94004e-98	4.54407e-97	yes	up
1112	gloA	lactoylglutathione lyase [EC:4.4.1.5]	75.252	58.6376	4.75653	2.24991	2.58307e-61	1.76083e-60	yes	up
1113	mlaA	phospholipid-binding lipoprotein MlaA	29.0666	48.1088	2.23706	1.16161	5.28076e-18	1.89327e-17	yes	up
1114	nreC	two-component system, NarL family, response regulator NreC	126.044	228.922	2.03793	1.02711	1.76378e-35	8.76284e-35	yes	up
1115	-	two-component system, sensor kinase [EC:2.7.13.3]	107.254	198.286	2.00391	1.00282	1.77244e-89	1.52779e-88	yes	up
1116	-	dodecin	196.129	4.23049	172.171	7.4277	4.26153e-122	4.61994e-121	yes	up
1117	mlaC	phospholipid transport system substrate-binding protein	648.831	38.9711	61.679	5.94671	0	0	yes	up
1118	ipdC	indolepyruvate decarboxylase [EC:4.1.1.74]	377.85	31.8307	43.9966	5.45932	0	0	yes	up
1119	-	electron-transferring-flavoprotein dehydrogenase [EC:1.5.5.1]	243.555	19.2989	46.6344	5.54332	0	0	yes	up
1120	fixA	electron transfer flavoprotein beta subunit	230.629	25.8871	32.9872	5.04383	0	0	yes	up
1121	fixB	electron transfer flavoprotein alpha subunit	263.875	25.322	38.5192	5.2675	3.54257e-135	4.15159e-134	yes	up
1122	mmgC	acyl-CoA dehydrogenase [EC:1.3.99.-]	531.858	30.1634	65.271	6.02837	0	0	yes	up
1123	ntpD	V/A-type H+/Na+-transporting ATPase subunit D	271.762	12.6399	79.5401	6.31361	0	0	yes	up
1124	ntpB	V/A-type H+/Na+-transporting ATPase subunit B	498.45	19.6135	94.1545	6.55696	0	0	yes	up
1125	ntpA	V/A-type H+/Na+-transporting ATPase subunit A [EC:7.1.2.2 7.2.2.1]	523.58	19.6148	98.8968	6.62785	0	0	yes	up
1126	ntpF	V/A-type H+/Na+-transporting ATPase subunit F	429.512	7.342	218.403	7.77085	3.6497e-96	3.31579e-95	yes	up
1127	ntpC	V/A-type H+/Na+-transporting ATPase subunit C	694.766	13.3428	193.587	7.59684	0	0	yes	up
1128			1484.41	28.975	190.228	7.57159	0	0	yes	up
1129	ntpK	V/A-type H+/Na+-transporting ATPase subunit K	157.089	3.38238	170.382	7.41263	8.4275e-10	2.09989e-09	yes	up
1130	ntpI	V/A-type H+/Na+-transporting ATPase subunit I	1153.7	28.8261	148.192	7.21132	0	0	yes	up
1131			535.289	6.50023	302.784	8.24214	0	0	yes	up
1132	acuB	acetoin utilization protein AcuB	2101.47	37.9834	204.976	7.67931	0	0	yes	up
1133	-	CBS domain-containing protein	765.672	10.0202	284.372	8.15164	0	0	yes	up
1134			1628.14	35.6759	169.135	7.40203	0	0	yes	up
1135	gltA	citrate synthase [EC:2.3.3.1]	2010.53	36.7349	202.68	7.66306	0	0	yes	up
1136			1008.91	15.7033	239.847	7.90597	2.74939e-90	2.3845e-89	yes	up
1137			41.1265	3.12682	49.4869	5.62898	4.98843e-06	9.23118e-06	yes	up
1138			503.375	138.689	13.4394	3.7484	0	0	yes	up
1139	glgA	starch synthase [EC:2.4.1.21]	449.965	137.499	12.1242	3.59982	0	0	yes	up
1140	hypE	hydrogenase expression/formation protein HypE	24.7202	31.0559	2.94951	1.56047	7.86685e-31	3.62568e-30	yes	up
1141	hypD	hydrogenase expression/formation protein HypD	16.1322	21.3237	2.80547	1.48824	3.85027e-22	1.51746e-21	yes	up
1142			7.25511	5.45464	4.90229	2.29345	2.61427e-09	6.26107e-09	yes	up
1143			16.7174	8.02351	7.68998	2.94298	1.93629e-25	8.10372e-25	yes	up
1144			5.48938	1.42094	14.4527	3.85327	4.65948e-06	8.6574e-06	yes	up
1145	hicB	antitoxin HicB	16.5612	10.8037	5.67514	2.50466	2.55014e-10	6.58856e-10	yes	up
1146	yefM	antitoxin YefM	61.1533	43.684	5.20005	2.37852	1.78534e-29	8.05093e-29	yes	up
1147	yoeB	toxin YoeB [EC:3.1.-.-]	10.7937	10.9618	3.64414	1.86558	1.50033e-05	2.66239e-05	yes	up
1148			4.10104	1.81669	8.40465	3.07119	0.00145075	0.00215787	yes	up
1149			16.0916	11.0378	5.411	2.4359	1.53653e-09	3.74362e-09	yes	up
1151	slp	outer membrane lipoprotein	110.54	39.7738	10.3097	3.36592	4.10142e-189	6.27413e-188	yes	up
1152			28.4307	25.6018	4.11058	2.03934	2.07164e-64	1.4591e-63	yes	up
1154			570.406	428.403	4.93953	2.30437	2.40332e-143	2.95989e-142	yes	up
1155			730.197	1368.57	1.97577	0.982416	1.58422e-70	1.17515e-69	no	up
1156	atoC	two-component system, NtrC family, response regulator AtoC	52.2294	85.9692	2.25077	1.17042	3.21483e-45	1.84261e-44	yes	up
1157	pilS	two-component system, NtrC family, sensor histidine kinase PilS [EC:2.7.13.3]	47.7123	82.2697	2.14741	1.1026	1.57278e-37	8.10258e-37	yes	up
1158	malQ	4-alpha-glucanotransferase [EC:2.4.1.25]	81.7455	133.49	2.26899	1.18205	2.53127e-87	2.15667e-86	yes	up
1159	hlyD	membrane fusion protein, hemolysin D	5.76513	4.7574	4.48843	2.16621	2.64215e-17	9.25828e-17	yes	up
1160	hlyB	ATP-binding cassette, subfamily B, bacterial HlyB/CyaB	4.65391	3.19142	5.3827	2.42833	2.62806e-20	1.00061e-19	yes	up
1161			108.803	52.2347	7.70394	2.9456	3.35899e-131	3.84051e-130	yes	up
1162			81.8325	41.8414	7.25544	2.85906	5.9379e-157	7.88376e-156	yes	up
1163			10.757	3.24037	12.1724	3.60554	3.94539e-10	1.00707e-09	yes	up
1164			7.52782	12.2922	2.25338	1.17209	0.00963609	0.0132085	yes	up
1165	-	adenylate cyclase [EC:4.6.1.1]	53.735	60.6439	3.28077	1.71403	3.11858e-45	1.7881e-44	yes	up
1166			191.101	394.225	1.79442	0.843521	1.29377e-10	3.40338e-10	no	up
1167			238.982	123.854	7.15605	2.83916	2.27455e-158	3.03554e-157	yes	up
1168			750.462	741.367	3.74872	1.9064	1.3783e-108	1.36254e-107	yes	up
1169	napH	ferredoxin-type protein NapH	330.78	291.449	4.2061	2.07248	0	0	yes	up
1170			5.76446	2.95639	7.24649	2.85728	2.21079e-05	3.86683e-05	yes	up
1171	pycA	pyruvate carboxylase subunit A [EC:6.4.1.1]	161.695	170.474	3.51196	1.81228	8.21481e-139	9.88908e-138	yes	up
1172	pycB	pyruvate carboxylase subunit B [EC:6.4.1.1]	72.9036	202.128	1.33563	0.417524	5.67714e-10	1.43047e-09	no	up
1173	mhpC	2-hydroxy-6-oxonona-2,4-dienedioate hydrolase [EC:3.7.1.14]	44.7932	85.0166	1.94842	0.962301	5.47627e-13	1.63664e-12	no	up
1174	tpx	thioredoxin-dependent peroxiredoxin [EC:1.11.1.24]	281.481	182.892	5.70068	2.51113	1.21005e-251	2.32705e-250	yes	up
1175	sthA	NAD(P) transhydrogenase [EC:1.6.1.1]	50.8231	70.6048	2.66568	1.4145	1.05957e-53	6.67065e-53	yes	up
1176			7.75083	7.74977	3.72132	1.89582	0.000395401	0.00062056	yes	up
1177	-	MEMO1 family protein	140.306	114.148	4.55467	2.18735	6.90003e-185	1.04112e-183	yes	up
1178			17.807	40.1891	1.64502	0.718102	0.000161628	0.000262143	no	up
1179			19.3764	74.9817	0.957767	-0.0622533	0.62148	0.654632	no	down
1180			9.91723	38.4458	0.95704	-0.0633491	0.780723	0.803455	no	down
1181			32.975	100.883	1.21103	0.276237	0.0145411	0.0195256	no	up
1182			25.9025	97.0911	0.988539	-0.0166296	0.889057	0.901932	no	down
1183			36.3334	53.7806	2.5029	1.3236	1.36436e-49	8.19943e-49	yes	up
1184			150.513	182.927	3.04803	1.60788	1.15926e-68	8.44937e-68	yes	up
1185			299.339	166.105	6.68273	2.74044	5.59238e-138	6.69054e-137	yes	up
1186	-	uncharacterized protein	87.1722	79.5453	4.06113	2.02188	5.77719e-35	2.84016e-34	yes	up
1187			147.147	129.759	4.19664	2.06923	7.17791e-70	5.28646e-69	yes	up
1188			44.776	45.911	3.61552	1.8542	4.24949e-47	2.4872e-46	yes	up
1189			26.8044	49.3404	2.01705	1.01224	4.9518e-10	1.25382e-09	yes	up
1190	plsY	acyl phosphate:glycerol-3-phosphate acyltransferase [EC:2.3.1.275]	13.6569	30.4181	1.6656	0.736041	0.00143719	0.00213892	no	up
1191	frmB	S-formylglutathione hydrolase [EC:3.1.2.12]	9.87228	35.3165	1.03422	0.0485422	0.789162	0.811276	no	up
1192	pgsA	CDP-diacylglycerol---glycerol-3-phosphate 3-phosphatidyltransferase [EC:2.7.8.5]	94.9148	169.201	2.0764	1.05408	3.62506e-30	1.65447e-29	yes	up
1193	kdsD	arabinose-5-phosphate isomerase [EC:5.3.1.13]	124.808	144.065	3.21043	1.68277	6.09716e-110	6.09362e-109	yes	up
1194	kdsA	2-dehydro-3-deoxyphosphooctonate aldolase (KDO 8-P synthase) [EC:2.5.1.55]	411.196	422.779	3.60039	1.84815	5.44528e-192	8.38791e-191	yes	up
1195	pyrG	CTP synthase [EC:6.3.4.2]	281.57	359.667	2.90063	1.53637	2.10035e-221	3.62897e-220	yes	up
1196	kdsB	3-deoxy-manno-octulosonate cytidylyltransferase (CMP-KDO synthetase) [EC:2.7.7.38]	249.116	241.769	3.81962	1.93343	1.43837e-231	2.60437e-230	yes	up
1197	rfaE1	D-glycero-beta-D-manno-heptose-7-phosphate kinase [EC:2.7.1.167]	471.878	968.658	1.80351	0.850804	4.38955e-37	2.24199e-36	no	up
1198	lepB	signal peptidase I [EC:3.4.21.89]	268.054	322.57	3.0793	1.6226	2.24042e-190	3.44087e-189	yes	up
1199	lepA	GTP-binding protein LepA	479.45	453.231	3.91713	1.9698	0	0	yes	up
1200	bioA	adenosylmethionine---8-amino-7-oxononanoate aminotransferase [EC:2.6.1.62]	11.2717	33.9851	1.22755	0.295783	0.0486243	0.0612959	no	up
1201	-	uncharacterized protein	150.19	177.542	3.13326	1.64766	4.06534e-200	6.51507e-199	yes	up
1202			53.1586	83.3633	2.36364	1.24101	3.47564e-17	1.21295e-16	yes	up
1203			37.3265	40.5314	3.41478	1.77179	4.6199e-16	1.55751e-15	yes	up
1204	lhgO	(S)-2-hydroxyglutarate dehydrogenase [EC:1.1.5.13]	65.5478	111.151	2.18564	1.12806	5.98519e-42	3.28803e-41	yes	up
1205	-	S-adenosyl-L-methionine hydrolase (adenosine-forming) [EC:3.13.2.3]	92.4877	225.499	1.51849	0.602641	1.16119e-11	3.24249e-11	no	up
1206	greA	transcription elongation factor GreA	154.36	237.496	2.40794	1.2678	3.08556e-58	2.03613e-57	yes	up
1207	carB	carbamoyl-phosphate synthase large subunit [EC:6.3.5.5]	133.25	128.588	3.83857	1.94057	2.72067e-271	5.69172e-270	yes	up
1208	-	metalloendopeptidase OMA1, mitochondrial [EC:3.4.24.-]	219.014	111.785	7.25193	2.85836	0	0	yes	up
1209	sppA	protease IV [EC:3.4.21.-]	201.385	186.471	4.0037	2.00133	1.16203e-152	1.50413e-151	yes	up
1210	carA	carbamoyl-phosphate synthase small subunit [EC:6.3.5.5]	134.326	115.296	4.31426	2.10911	2.34036e-223	4.06634e-222	yes	up
1211			53.9378	57.2187	3.49466	1.80515	1.59045e-41	8.68491e-41	yes	up
1212	pyrC	dihydroorotase [EC:3.5.2.3]	172.924	173.642	3.69002	1.88363	5.83637e-252	1.12379e-250	yes	up
1213	pyrB	aspartate carbamoyltransferase catalytic subunit [EC:2.1.3.2]	164.865	152.021	4.01675	2.00603	1.68044e-179	2.46586e-178	yes	up
1214	pyrR	pyrimidine operon attenuation protein / uracil phosphoribosyltransferase [EC:2.4.2.9]	197.431	107.018	6.83246	2.7724	8.81449e-203	1.42887e-201	yes	up
1215			70.4508	47.0077	5.55813	2.4746	3.34462e-177	4.88012e-176	yes	up
1216			81.5275	36.1153	8.36842	3.06496	1.82354e-264	3.6854e-263	yes	up
1217			58.6093	37.9349	5.72355	2.51691	9.61257e-107	9.35926e-106	yes	up
1218			20.3908	10.2691	7.3592	2.87955	4.24831e-45	2.42776e-44	yes	up
1219			7.00743	10.7044	2.41519	1.27213	5.77443e-06	1.0627e-05	yes	up
1220			34.852	38.8271	3.32374	1.73281	1.93639e-46	1.12527e-45	yes	up
1221	algH	putative transcriptional regulator	196.539	123.397	5.90546	2.56205	9.49042e-226	1.67527e-224	yes	up
1222	-	uncharacterized protein	137.762	107.069	4.77033	2.25409	1.53218e-155	2.01184e-154	yes	up
1223	-	uncharacterized protein	39.134	32.7589	4.4078	2.14006	1.38441e-22	5.49961e-22	yes	up
1224	ureD	urease accessory protein	98.2787	254.598	1.42958	0.515588	5.90873e-09	1.37948e-08	no	up
1225	ureG	urease accessory protein	129.802	207.337	2.32082	1.21464	7.4757e-40	3.97839e-39	yes	up
1226	ureF	urease accessory protein	155.59	302.14	1.90866	0.932561	2.42195e-26	1.02865e-25	no	up
1227	ureC	urease subunit alpha [EC:3.5.1.5]	538.002	1006.4	1.97968	0.985266	3.69446e-68	2.67887e-67	no	up
1228	ureB	urease subunit beta [EC:3.5.1.5]	366.249	414.221	3.27587	1.71188	2.06112e-181	3.05927e-180	yes	up
1229	ureA	urease subunit gamma [EC:3.5.1.5]	140.031	169.444	3.06097	1.61399	7.56071e-55	4.83267e-54	yes	up
1230	urtE	urea transport system ATP-binding protein	143.539	161.997	3.28665	1.71662	2.02653e-97	1.85528e-96	yes	up
1231	urtD	urea transport system ATP-binding protein	49.4145	54.6129	3.35219	1.7451	1.52841e-53	9.6106e-53	yes	up
1232	urtC	urea transport system permease protein	45.5139	120.496	1.39796	0.483327	4.33662e-07	8.74157e-07	no	up
1233	urtB	urea transport system permease protein	49.4494	130.549	1.40374	0.489274	2.02875e-09	4.89284e-09	no	up
1235	urtA	urea transport system substrate-binding protein	94.6503	265.284	1.32165	0.402343	7.6601e-10	1.9136e-09	no	up
1236	nreC	two-component system, NarL family, response regulator NreC	90.4295	121.131	2.76005	1.4647	3.11223e-32	1.46713e-31	yes	up
1237	cheBR	two-component system, chemotaxis family, CheB/CheR fusion protein [EC:2.1.1.80 3.1.1.61]	96.8934	127.093	2.8238	1.49764	2.62376e-116	2.74448e-115	yes	up
1238			56.1856	418.535	0.497333	-1.00772	7.14658e-60	4.80818e-59	yes	down
1239			205.262	344.394	2.20652	1.14177	4.91743e-64	3.45716e-63	yes	up
1240			2194.1	269.078	30.1803	4.91553	0	0	yes	up
1241			747.835	255.279	10.8449	3.43895	0	0	yes	up
1242	queC	7-cyano-7-deazaguanine synthase [EC:6.3.4.20]	37.3708	46.2442	2.9978	1.58391	5.18209e-25	2.15366e-24	yes	up
1243	dksA	RNA polymerase-binding transcription factor	317.487	412.131	2.85453	1.51325	1.32168e-121	1.42585e-120	yes	up
1244	apt	adenine phosphoribosyltransferase [EC:2.4.2.7]	315.208	179.097	6.52261	2.70545	0	0	yes	up
1245	rpoD	RNA polymerase primary sigma factor	144.952	74.5547	7.20623	2.84924	2.38371e-257	4.68301e-256	yes	up
1246	acyP	acylphosphatase [EC:3.6.1.7]	5.03643	1.31519	14.1216	3.81983	1.26657e-07	2.66373e-07	yes	up
1247	ald	alanine dehydrogenase [EC:1.4.1.1]	224.953	78.8618	10.5609	3.40066	0	0	yes	up
1248			544.571	98.7486	20.4134	4.35145	0	0	yes	up
1249	hndC	NADP-reducing hydrogenase subunit HndC [EC:1.12.1.3]	90.1773	25.8025	12.9699	3.6971	2.6911e-117	2.83215e-116	yes	up
1250	octT	diglucosylglycerate octanoyltransferase [EC:2.3.1.273]	85.473	51.0288	6.20549	2.63355	3.03615e-93	2.7013e-92	yes	up
1251	-	L-aspartate semialdehyde sulfurtransferase ferredoxin	18.8151	30.1668	2.30682	1.20591	2.5131e-05	4.37531e-05	yes	up
1252	-	farnesyl-diphosphate farnesyltransferase [EC:2.5.1.21]	167.091	198.816	3.11303	1.63832	1.25425e-159	1.68258e-158	yes	up
1253			148.784	169.65	3.24651	1.69889	6.7434e-69	4.92892e-68	yes	up
1254	htpX	heat shock protein HtpX [EC:3.4.24.-]	2120.47	844.027	9.3038	3.21782	0	0	yes	up
1255			319.797	159.532	7.42008	2.89144	1.92706e-230	3.46894e-229	yes	up
1257			117.642	93.3815	4.66506	2.22189	5.26004e-170	7.39606e-169	yes	up
1258			67.286	39.4407	6.33271	2.66282	1.70704e-30	7.82085e-30	yes	up
1259	-	uncharacterized protein	223.439	178.694	4.62923	2.21077	2.80573e-147	3.52275e-146	yes	up
1260	emrB	MFS transporter, DHA2 family, multidrug resistance protein	115.257	31.8383	13.4248	3.74683	0	0	yes	up
1262			370.761	248.367	5.53499	2.46858	1.74318e-175	2.51267e-174	yes	up
1263			10.4861	9.5896	4.05954	2.02132	1.03492e-29	4.6847e-29	yes	up
1264	flgD	flagellar basal-body rod modification protein FlgD	5.96697	5.87105	3.7656	1.91288	3.33058e-09	7.92023e-09	yes	up
1265	flgE	flagellar hook protein FlgE	22.0341	20.5356	3.97098	1.98949	1.97083e-52	1.2214e-51	yes	up
1266	fliL	flagellar protein FliL	10.2445	4.28931	8.87052	3.14902	2.96599e-21	1.14906e-20	yes	up
1267	fliM	flagellar motor switch protein FliM	2.74495	1.02611	9.91716	3.30993	3.34243e-10	8.56126e-10	yes	up
1268	fliN	flagellar motor switch protein FliN	0.542334	0.752657	2.66915	1.41638	0.376276	0.4146	no	up
1269	fliO	flagellar protein FliO/FliZ	5.21432	6.62253	2.93139	1.55158	0.00133995	0.00200056	yes	up
1270	fliP	flagellar biosynthesis protein FliP	4.29793	3.96381	3.99548	1.99837	3.16594e-05	5.46764e-05	yes	up
1271	fliQ	flagellar biosynthesis protein FliQ	3.15136	1.06448	11.2017	3.48564	0.000388454	0.000609967	yes	up
1272	fliR	flagellar biosynthesis protein FliR	3.58321	3.55733	3.70414	1.88914	4.21072e-05	7.19891e-05	yes	up
1273	flhB	flagellar biosynthesis protein FlhB	3.65208	4.24509	3.19824	1.67728	7.05491e-07	1.39646e-06	yes	up
1274	flhA	flagellar biosynthesis protein FlhA	12.3484	12.9233	3.53542	1.82188	4.24261e-41	2.30294e-40	yes	up
1275	flhF	flagellar biosynthesis protein FlhF	7.42672	12.2404	2.24635	1.16759	3.20838e-07	6.5328e-07	yes	up
1276	flhG	flagellar biosynthesis protein FlhG	8.78635	11.6911	2.78765	1.47905	2.66955e-08	5.92932e-08	yes	up
1277	fliA	RNA polymerase sigma factor FliA	9.00553	6.83332	4.88904	2.28955	2.46476e-18	8.91933e-18	yes	up
1278	mucR	diguanylate cyclase [EC:2.7.7.65]	18.8269	34.6925	2.01182	1.0085	1.40263e-07	2.9387e-07	yes	up
1279			60.8068	79.0617	2.85117	1.51155	8.40633e-19	3.08239e-18	yes	up
1280	flgF	flagellar basal-body rod protein FlgF	1.49305	3.96009	1.39883	0.484222	0.354526	0.392001	no	up
1281	flgG	flagellar basal-body rod protein FlgG	3.25361	3.05498	3.96954	1.98897	7.98216e-06	1.45139e-05	yes	up
1282	flgA	flagellar basal body P-ring formation protein FlgA	1.18749	1.37515	3.17397	1.66629	0.0668939	0.0828534	no	up
1283	flgH	flagellar L-ring protein FlgH	5.08696	3.00536	6.29047	2.65317	1.4908e-09	3.63564e-09	yes	up
1284			3.74714	6.51644	2.116	1.08134	0.0963847	0.116582	no	up
1285	flgI	flagellar P-ring protein FlgI	12.5211	8.79236	5.25971	2.39498	6.445e-28	2.81612e-27	yes	up
1286	flgJ	peptidoglycan hydrolase FlgJ	4.35021	1.80064	8.83721	3.14359	0.000267359	0.000425735	yes	up
1287	flgM	negative regulator of flagellin synthesis FlgM	11.2081	14.7887	2.79281	1.48172	0.000916741	0.00138974	yes	up
1288			18.2952	13.8869	4.88839	2.28936	1.63075e-23	6.59329e-23	yes	up
1289	flgK	flagellar hook-associated protein 1	26.6354	23.6675	4.1705	2.06022	3.89412e-97	3.55663e-96	yes	up
1290	flgL	flagellar hook-associated protein 3 FlgL	21.4845	25.5363	3.11871	1.64095	1.7626e-49	1.05681e-48	yes	up
1291	csrA	carbon storage regulator	7.52681	4.39474	6.3516	2.66712	4.20758e-06	7.85641e-06	yes	up
1292	fliW	flagellar assembly factor FliW	37.6865	23.7702	5.87857	2.55546	7.59158e-50	4.57297e-49	yes	up
1293	-	transposase	54.2483	59.0412	3.40784	1.76886	1.65381e-49	9.9209e-49	yes	up
1294	-	two-component system, sensor histidine kinase and response regulator [EC:2.7.13.3]	29.9617	29.2363	3.79398	1.92371	1.09748e-107	1.07532e-106	yes	up
1295	-	cyclic di-GMP phosphodiesterase [EC:3.1.4.-]	28.3741	44.5763	2.36043	1.23905	1.15148e-23	4.66164e-23	yes	up
1296			5.30546	4.04483	4.84386	2.27616	2.85205e-06	5.3996e-06	yes	up
1297	cgeB	spore maturation protein CgeB	6.45534	6.04041	3.96399	1.98695	1.76272e-30	8.07359e-30	yes	up
1298	galE	UDP-glucose 4-epimerase [EC:5.1.3.2]	26.6967	14.9684	6.59708	2.72183	3.17772e-61	2.16429e-60	yes	up
1299	desV	dTDP-3-amino-3,4,6-trideoxy-alpha-D-glucose transaminase [EC:2.6.1.106]	19.5119	11.5454	6.24745	2.64327	3.51607e-41	1.9099e-40	yes	up
1300	rfbC	O-antigen biosynthesis protein [EC:2.4.1.-]	24.0846	13.2574	6.73164	2.75096	2.7697e-263	5.58303e-262	yes	up
1301	waaC	lipopolysaccharide heptosyltransferase I [EC:2.4.99.23]	11.357	14.1885	2.96536	1.56821	1.66826e-15	5.52436e-15	yes	up
1302	cgeB	spore maturation protein CgeB	13.4152	13.59	3.65838	1.87121	6.40695e-36	3.20472e-35	yes	up
1303	waaC	lipopolysaccharide heptosyltransferase I [EC:2.4.99.23]	17.9985	23.4438	2.84434	1.50809	6.85067e-38	3.54818e-37	yes	up
1304			8.52766	22.3737	1.41192	0.49766	0.0714166	0.0880255	no	up
1305	fliC	flagellin	17.2214	15.098	4.21444	2.07534	7.47602e-25	3.09621e-24	yes	up
1306	flaG	flagellar protein FlaG	16.8215	11.377	5.45733	2.44819	1.23615e-15	4.11455e-15	yes	up
1307	fliD	flagellar hook-associated protein 2	38.8776	40.8859	3.52085	1.81592	6.39006e-72	4.77896e-71	yes	up
1308	fliS	flagellar secretion chaperone FliS	26.1702	24.8178	3.90286	1.96453	9.02608e-16	3.01734e-15	yes	up
1309			22.9487	17.0535	4.97293	2.3141	1.80341e-17	6.35525e-17	yes	up
1310			33.0224	26.3836	4.62908	2.21073	8.99872e-30	4.07694e-29	yes	up
1311	flhG	flagellar biosynthesis protein FlhG	0.404657	0.65089	2.30829	1.20682	0.397696	0.436029	no	up
1312	flhG	flagellar biosynthesis protein FlhG	2.71882	1.5766	6.3637	2.66986	0.000210472	0.00033779	yes	up
1313	ptsN	nitrogen PTS system EIIA component [EC:2.7.1.-]	3.46769	4.87313	2.64084	1.401	0.0530654	0.0665834	no	up
1314	cheY	two-component system, chemotaxis family, chemotaxis protein CheY	38.8627	10.9352	13.1908	3.72146	2.09908e-52	1.30036e-51	yes	up
1315	cheZ	chemotaxis protein CheZ	24.6754	4.43425	20.6777	4.37	6.87603e-63	4.77559e-62	yes	up
1316	motA	chemotaxis protein MotA	34.5867	7.7791	16.3889	4.03465	1.18246e-85	9.95417e-85	yes	up
1317	motB	chemotaxis protein MotB	32.9101	14.0042	8.71831	3.12405	7.96423e-82	6.46196e-81	yes	up
1318			1.89845	0.659278	10.6917	3.41842	0.00185153	0.00272649	yes	up
1319	cheY	two-component system, chemotaxis family, chemotaxis protein CheY	6.2526	1.50755	15.4287	3.94754	9.64992e-08	2.04981e-07	yes	up
1320	cheA	two-component system, chemotaxis family, sensor kinase CheA [EC:2.7.13.3]	7.5904	6.54109	4.29266	2.10187	3.53111e-30	1.61207e-29	yes	up
1321	cheW	purine-binding chemotaxis protein CheW	6.34823	7.84782	2.99455	1.58234	0.00119581	0.00179435	yes	up
1322	prkC	eukaryotic-like serine/threonine-protein kinase [EC:2.7.11.1]	4.3281	10.1909	1.56949	0.650292	0.0696039	0.0860242	no	up
1323	degP	serine protease Do [EC:3.4.21.107]	19.0155	31.9836	2.20026	1.13767	1.84265e-15	6.09271e-15	yes	up
1324	tsaC	L-threonylcarbamoyladenylate synthase [EC:2.7.7.87]	28.8359	80.1535	1.33205	0.413653	0.000185619	0.000299205	no	up
1325	ppiB	peptidyl-prolyl cis-trans isomerase B (cyclophilin B) [EC:5.2.1.8]	63.1657	64.7628	3.60644	1.85057	3.47736e-34	1.68439e-33	yes	up
1326	gudP	MFS transporter, ACS family, glucarate transporter	7.68628	29.0641	0.979794	-0.0294493	0.867483	0.882359	no	down
1327	fkpA	FKBP-type peptidyl-prolyl cis-trans isomerase FkpA [EC:5.2.1.8]	168.116	289.526	2.15141	1.10528	1.11754e-63	7.82129e-63	yes	up
1328			138.654	20.2224	25.5306	4.67416	3.94107e-107	3.8469e-106	yes	up
1329			48.6305	20.9209	8.60286	3.10482	2.51949e-61	1.71825e-60	yes	up
1330			2.81625	3.79269	2.7541	1.46158	0.0626791	0.0779574	no	up
1331	ndh	NADH:quinone reductase (non-electrogenic) [EC:1.6.5.9]	28.8173	29.9669	3.56298	1.83309	3.29417e-65	2.3297e-64	yes	up
1332			10.0244	4.94325	7.47391	2.90186	1.07357e-10	2.83423e-10	yes	up
1333	ndh	NADH:quinone reductase (non-electrogenic) [EC:1.6.5.9]	17.0215	8.46799	7.43935	2.89518	2.80499e-12	8.07289e-12	yes	up
1335			14.3015	6.89045	7.67902	2.94092	5.33773e-34	2.57586e-33	yes	up
1336			21.917	15.1253	5.34644	2.41858	4.67113e-26	1.97094e-25	yes	up
1337			3.4766	6.30776	2.03136	1.02244	0.115702	0.138336	no	up
1338	mnxG	manganese oxidase [EC:1.16.3.3]	83.6626	106.275	2.91572	1.54385	1.11619e-249	2.13857e-248	yes	up
1339			80.2763	112.879	2.63364	1.39706	2.77025e-90	2.40125e-89	yes	up
1340			54.8225	55.68	3.64869	1.86738	4.68369e-36	2.34806e-35	yes	up
1341			160.351	100.799	5.89286	2.55897	0	0	yes	up
1342			38.8916	27.2888	5.27016	2.39785	6.4472e-35	3.16553e-34	yes	up
1343			43.5926	47.0983	3.42872	1.77767	6.79368e-67	4.88722e-66	yes	up
1344	-	CAAX protease family protein	34.1428	32.4482	3.88852	1.95922	1.06817e-28	4.74365e-28	yes	up
1345	uvrY	two-component system, NarL family, invasion response regulator UvrY	760.054	145.313	19.3391	4.27345	0	0	yes	up
1346	degU	two-component system, NarL family, response regulator DegU	99.2734	41.7912	8.78597	3.1352	5.61776e-148	7.08212e-147	yes	up
1347			4584.87	135.097	125.948	6.97668	0	0	yes	up
1348			314.58	7.83108	147.511	7.20468	4.60012e-153	5.97437e-152	yes	up
1349			1592.12	85.9339	68.552	6.09913	0	0	yes	up
1350			4.96531	1.31442	14.3538	3.84336	0.00172231	0.00254345	yes	up
1351	mftF	mycofactocin glycosyltransferase	803.017	75.893	39.1464	5.29081	0	0	yes	up
1352	lhr	ATP-dependent helicase Lhr and Lhr-like helicase [EC:3.6.4.13 5.6.2.4]	142.426	67.951	7.76024	2.9561	0	0	yes	up
1353			73.1446	78.8582	3.43091	1.77859	8.75983e-35	4.29284e-34	yes	up
1354			4.08923	4.01586	3.76342	1.91204	0.0212077	0.0279656	yes	up
1355	cpt	chloramphenicol 3-O phosphotransferase [EC:2.7.1.-]	36.1044	18.5311	7.22251	2.8525	3.86212e-35	1.90777e-34	yes	up
1356			436.081	283.335	5.6968	2.51015	2.52428e-256	4.94663e-255	yes	up
1357	pfkA	6-phosphofructokinase 1 [EC:2.7.1.11]	269.752	379.726	2.63034	1.39525	6.00731e-149	7.59797e-148	yes	up
1358			11.8736	3.45257	12.6878	3.66537	7.85926e-09	1.81813e-08	yes	up
1359	-	putative transposase	17.0825	23.7705	2.65453	1.40846	1.56751e-07	3.27308e-07	yes	up
1361	hicB	antitoxin HicB	65.3398	44.3071	5.44926	2.44606	9.76248e-28	4.24769e-27	yes	up
1362	-	uncharacterized protein	59.9405	34.7568	6.39437	2.6768	2.81345e-121	3.02466e-120	yes	up
1363	-	sulfur dioxygenase [EC:1.13.11.18]	579.152	379.879	5.64572	2.49716	0	0	yes	up
1365	-	superoxide dismutase, Fe-Mn family [EC:1.15.1.1]	763.926	264.915	10.6846	3.41746	0	0	yes	up
1366	badH	2-hydroxycyclohexanecarboxyl-CoA dehydrogenase [EC:1.1.1.-]	1683.57	546.433	11.4194	3.51341	0	0	yes	up
1367			624.09	284.685	8.13121	3.02347	0	0	yes	up
1368	mutT	8-oxo-dGTP diphosphatase [EC:3.6.1.55]	444.093	116.285	14.1458	3.82231	0	0	yes	up
1369			900.523	125.098	26.6864	4.73804	0	0	yes	up
1370			901.039	98.2384	34.0163	5.08816	0	0	yes	up
1371	qorB	NAD(P)H dehydrogenase (quinone) [EC:1.6.5.2]	1285.95	165.949	28.6931	4.84263	0	0	yes	up
1372			1738.61	280.715	22.9517	4.52053	0	0	yes	up
1373			18.8359	13.4104	5.18226	2.37358	1.79948e-11	4.98082e-11	yes	up
1374			73.7398	42.8449	6.38005	2.67357	2.26907e-133	2.6372e-132	yes	up
1375	-	ABC-2 type transport system permease protein	63.5993	30.7782	7.66053	2.93744	4.59373e-171	6.49457e-170	yes	up
1376	-	ABC-2 type transport system ATP-binding protein	32.7179	24.2057	5.00856	2.3244	5.25542e-70	3.87425e-69	yes	up
1377	-	HlyD family secretion protein	39.1457	26.6743	5.43847	2.4432	2.42922e-90	2.108e-89	yes	up
1378	acnR	TetR/AcrR family transcriptional regulator, transcriptional repressor of aconitase	38.7019	18.1001	7.91613	2.9848	1.7895e-58	1.18593e-57	yes	up
1379			3706.58	12.5035	1102.09	10.106	0	0	yes	up
1380			5.79685	5.38515	3.9543	1.98342	0.000953356	0.00144355	yes	up
1381	slyB	outer membrane lipoprotein SlyB	18.6923	27.1448	2.54209	1.34602	3.0973e-07	6.30995e-07	yes	up
1382	-	uncharacterized protein	33.5921	48.2535	2.58314	1.36913	2.00231e-10	5.20884e-10	yes	up
1383	norQ	nitric oxide reductase NorQ protein	248.881	110.008	8.3724	3.06564	0	0	yes	up
1384	zraS	two-component system, NtrC family, sensor histidine kinase HydH [EC:2.7.13.3]	85.2346	30.5102	10.3549	3.37224	0	0	yes	up
1385	atoC	two-component system, NtrC family, response regulator AtoC	132.424	67.0261	7.32729	2.87328	0	0	yes	up
1386			21.4079	4.34821	18.0873	4.1769	2.28958e-25	9.56421e-25	yes	up
1387			4.57185	1.16576	14.7383	3.8815	6.27776e-07	1.24805e-06	yes	up
1388			13.717	9.79201	5.19866	2.37814	7.59765e-22	2.97319e-21	yes	up
1390	hyfB	hydrogenase-4 component B [EC:1.-.-.-]	8.9564	10.0102	3.31057	1.72708	5.30458e-23	2.12416e-22	yes	up
1391	hyfC	hydrogenase-4 component C [EC:1.-.-.-]	17.807	18.2519	3.61416	1.85366	4.56228e-21	1.76395e-20	yes	up
1392	hyfE	hydrogenase-4 component E [EC:1.-.-.-]	9.4682	5.98447	5.88977	2.55821	1.29364e-14	4.13777e-14	yes	up
1393	hyfF	hydrogenase-4 component F [EC:1.-.-.-]	19.9354	18.7337	3.94048	1.97837	3.42693e-59	2.28772e-58	yes	up
1394	hycE	formate hydrogenlyase subunit 5	23.5549	20.276	4.3046	2.10588	6.90931e-66	4.9269e-65	yes	up
1395	mbhJ	membrane-bound hydrogenase subunit mbhJ [EC:1.12.7.2]	74.9546	60.4479	4.58917	2.19823	3.03017e-73	2.29165e-72	yes	up
1396	cckA	two-component system, cell cycle sensor histidine kinase and response regulator CckA [EC:2.7.13.3]	61.4799	71.7439	3.17417	1.66638	4.17182e-130	4.73143e-129	yes	up
1397	-	uncharacterized protein	63.3714	120.181	1.954	0.966434	3.23281e-34	1.56691e-33	no	up
1398			116.511	76.9916	5.60337	2.48629	8.27031e-250	1.58653e-248	yes	up
1399	-	mycoredoxin [EC:1.20.4.3]	2842.78	177.463	59.2179	5.88796	0	0	yes	up
1400	kamA	lysine 2,3-aminomutase [EC:5.4.3.2]	734.048	221.39	12.2776	3.61795	0	0	yes	up
1401	dcd	dCTP deaminase [EC:3.5.4.13]	432.797	192.595	8.32077	3.05672	0	0	yes	up
1402			92.8218	94.6785	3.62203	1.8568	3.61967e-36	1.81876e-35	yes	up
1403	-	uncharacterized protein	35.7629	20.8008	6.37868	2.67326	2.46861e-52	1.52805e-51	yes	up
1404	-	uncharacterized protein	46.8622	46.9368	3.69669	1.88624	1.99152e-49	1.19314e-48	yes	up
1405	fabG	3-oxoacyl-[acyl-carrier protein] reductase [EC:1.1.1.100]	87.4357	121.298	2.66955	1.4166	1.7321e-44	9.80428e-44	yes	up
1406			87.9684	258.629	1.25896	0.332238	0.00824972	0.011391	no	up
1407	-	uncharacterized protein	23.7763	39.0924	2.2575	1.17472	9.71429e-14	2.99337e-13	yes	up
1408			7.14671	13.8709	1.9091	0.932893	3.06419e-05	5.29665e-05	no	up
1409			787.289	1381.91	2.1117	1.0784	9.71033e-66	6.9147e-65	yes	up
1410			1860.27	9527.02	0.723482	-0.46697	3.22575e-14	1.01397e-13	no	down
1411	ripB	peptidoglycan DL-endopeptidase RipB [EC:3.4.-.-]	27.6507	84.9937	1.20489	0.268899	0.0333056	0.0429169	no	up
1412			251.397	236.513	3.93465	1.97623	4.01786e-95	3.62263e-94	yes	up
1413	-	uncharacterized protein	24.6513	23.1581	3.94748	1.98093	1.33261e-24	5.48821e-24	yes	up
1414	-	metalloendopeptidase OMA1, mitochondrial [EC:3.4.24.-]	49.7935	69.9865	2.6381	1.3995	3.36404e-47	1.97193e-46	yes	up
1415			86.2797	63.158	5.06596	2.34084	6.6957e-128	7.52768e-127	yes	up
1416	-	uncharacterized protein	114.614	40.7531	10.4147	3.38055	1.28318e-234	2.35087e-233	yes	up
1417			48.5513	31.7143	5.67025	2.50341	5.68694e-260	1.12727e-258	yes	up
1419	gspD	general secretion pathway protein D	85.382	211.132	1.49784	0.582883	9.43024e-20	3.53828e-19	no	up
1420			86.352	975.661	0.327829	-1.60898	1.67432e-71	1.24796e-70	yes	down
1421			52.136	453.847	0.42553	-1.23267	1.60406e-63	1.12212e-62	yes	down
1422			1.36469	15.2986	0.33067	-1.59654	0.0495358	0.062377	no	down
1423			42.378	682.671	0.230046	-2.12	1.20391e-156	1.59297e-155	yes	down
1424			17.3455	151.156	0.424964	-1.23459	7.09632e-08	1.52369e-07	yes	down
1425	sucD	succinyl-CoA synthetase alpha subunit [EC:6.2.1.5]	141.642	358.861	1.46165	0.5476	2.38643e-14	7.54119e-14	no	up
1426	sucC	succinyl-CoA synthetase beta subunit [EC:6.2.1.5]	195.278	405.668	1.78439	0.835428	4.34433e-40	2.32634e-39	no	up
1427	tfrA	fumarate reductase (CoM/CoB) subunit A [EC:1.3.4.1]	317.691	570.969	2.06114	1.04344	7.12234e-107	6.93902e-106	yes	up
1428			264.409	434.778	2.2529	1.17178	1.32464e-103	1.25886e-102	yes	up
1429	icd	isocitrate dehydrogenase [EC:1.1.1.42]	778.154	1227.77	2.34749	1.23112	7.10688e-209	1.17545e-207	yes	up
1430	acnA	aconitate hydratase [EC:4.2.1.3]	593.368	725.93	3.02774	1.59824	2.11403e-257	4.15848e-256	yes	up
1431	aclA	ATP-citrate lyase alpha-subunit [EC:2.3.3.8]	481.765	478.074	3.73315	1.90039	0	0	yes	up
1432	aclB	ATP-citrate lyase beta-subunit [EC:2.3.3.8]	449.453	311.751	5.34244	2.4175	0	0	yes	up
1433	mutM	formamidopyrimidine-DNA glycosylase [EC:3.2.2.23 4.2.99.18]	50.8105	36.9442	5.10281	2.35129	6.254e-53	3.90553e-52	yes	up
1435	-	atypical dual specificity phosphatase [EC:3.1.3.16 3.1.3.48]	57.098	17.5919	12.0129	3.58652	5.66434e-90	4.90435e-89	yes	up
1436			566.901	263.647	7.96786	2.99419	0	0	yes	up
1437			230.397	106.63	7.98651	2.99757	2.27601e-70	1.68427e-69	yes	up
1438			29.4958	31.8555	3.4302	1.77829	1.69575e-56	1.09657e-55	yes	up
1439			111.707	45.0234	9.19977	3.2016	2.18279e-77	1.71532e-76	yes	up
1440	porA	pyruvate ferredoxin oxidoreductase alpha subunit [EC:1.2.7.1]	1641.22	1551.78	3.91833	1.97024	0	0	yes	up
1441			3963.27	3097.62	4.73791	2.24425	0	0	yes	up
1442	porD	pyruvate ferredoxin oxidoreductase delta subunit [EC:1.2.7.1]	1180.48	1306.79	3.34284	1.74107	3.27794e-110	3.28239e-109	yes	up
1443	porC	pyruvate ferredoxin oxidoreductase gamma subunit [EC:1.2.7.1]	2078.21	2192.42	3.50932	1.81119	1.73183e-234	3.16909e-233	yes	up
1444	porB	pyruvate ferredoxin oxidoreductase beta subunit [EC:1.2.7.1]	2543.58	1833.77	5.13954	2.36164	0	0	yes	up
1445	queF	7-cyano-7-deazaguanine reductase [EC:1.7.1.13]	119.996	109.26	4.0712	2.02546	4.5441e-73	3.42656e-72	yes	up
1446	apaH	bis(5'-nucleosyl)-tetraphosphatase (symmetrical) [EC:3.6.1.41]	49.3798	85.9681	2.12652	1.0885	3.17684e-24	1.29901e-23	yes	up
1447	-	alkylglycerol monooxygenase [EC:1.14.16.5]	7.59736	13.3815	2.09627	1.06782	0.000905989	0.00137412	yes	up
1448	panB	3-methyl-2-oxobutanoate hydroxymethyltransferase [EC:2.1.2.11]	85.1754	156.55	2.01499	1.01077	1.805e-25	7.55629e-25	yes	up
1449	metF	methylenetetrahydrofolate reductase (NADH) [EC:1.5.1.54]	91.506	191.351	1.77135	0.82485	4.11531e-32	1.93762e-31	no	up
1450	folD	methylenetetrahydrofolate dehydrogenase (NADP+) / methenyltetrahydrofolate cyclohydrolase [EC:1.5.1.5 3.5.4.9]	121.996	116.013	3.89578	1.96191	4.51872e-119	4.79797e-118	yes	up
1451			174.86	142.792	4.53501	2.18111	7.0543e-199	1.12585e-197	yes	up
1452			184.257	229.228	2.97473	1.57276	1.16859e-71	8.7185e-71	yes	up
1453			3271.62	824.026	14.714	3.87912	0	0	yes	up
1454	ppiB	peptidyl-prolyl cis-trans isomerase B (cyclophilin B) [EC:5.2.1.8]	276.565	117.628	8.69952	3.12094	0	0	yes	up
1455	rnc	ribonuclease III [EC:3.1.26.3]	32.0882	42.9766	2.76051	1.46493	1.18568e-20	4.54796e-20	yes	up
1456	fabF	3-oxoacyl-[acyl-carrier-protein] synthase II [EC:2.3.1.179]	252.4	736.443	1.2694	0.344146	1.2456e-09	3.05983e-09	no	up
1457	acpP	acyl carrier protein	35.8226	56.5873	2.34418	1.22908	3.69591e-07	7.4871e-07	yes	up
1458	fabG	3-oxoacyl-[acyl-carrier protein] reductase [EC:1.1.1.100]	164.355	196.847	3.09409	1.62952	1.44004e-108	1.42267e-107	yes	up
1459	fabD	[acyl-carrier-protein] S-malonyltransferase [EC:2.3.1.39]	65.6686	222.803	1.09182	0.126729	0.118797	0.141763	no	up
1460	fabH	3-oxoacyl-[acyl-carrier-protein] synthase III [EC:2.3.1.180]	43.8017	215.541	0.752778	-0.409703	5.11532e-07	1.02498e-06	no	down
1461	plsX	phosphate acyltransferase [EC:2.3.1.274]	34.7048	137.349	0.936652	-0.0944144	0.297652	0.332872	no	down
1462	rpmF	large subunit ribosomal protein L32	29.9919	143.966	0.772334	-0.372702	0.0743155	0.09127	no	down
1463	yceD	DUF177 domain-containing protein	67.9849	296.526	0.849242	-0.235752	0.00439834	0.00624342	no	down
1464	rpsR	small subunit ribosomal protein S18	35.0273	120.323	1.07683	0.106797	0.610578	0.644464	no	up
1465	ssb	single-strand DNA-binding protein	51.2854	150.931	1.25893	0.3322	0.0378183	0.0484456	no	up
1466	rpsF	small subunit ribosomal protein S6	21.7123	35.4765	2.27044	1.18297	1.29959e-07	2.72947e-07	yes	up
1467	mscK	potassium-dependent mechanosensitive channel	75.9019	111.581	2.51704	1.33173	1.55068e-54	9.84261e-54	yes	up
1468	-	carboxymethylenebutenolidase [EC:3.1.1.45]	158.24	191.444	3.06334	1.6151	3.04004e-109	3.0246e-108	yes	up
1469	pmbA	PmbA protein	199.916	305.977	2.42001	1.27501	6.52795e-118	6.89824e-117	yes	up
1470	tldD	TldD protein	453.039	529.228	3.17225	1.6655	3.70341e-261	7.41688e-260	yes	up
1471	uppS	undecaprenyl diphosphate synthase [EC:2.5.1.31]	179.863	260.991	2.55159	1.3514	3.16822e-93	2.81557e-92	yes	up
1472	cdsA	phosphatidate cytidylyltransferase [EC:2.7.7.41]	29.9168	107.205	1.03312	0.0470143	0.72112	0.747984	no	up
1473	dxr	1-deoxy-D-xylulose-5-phosphate reductoisomerase [EC:1.1.1.267]	119.542	176.702	2.50461	1.32458	1.51801e-62	1.05006e-61	yes	up
1474	rseP	regulator of sigma E protease [EC:3.4.24.-]	683.119	358.459	7.05754	2.81916	0	0	yes	up
1475	proS	prolyl-tRNA synthetase [EC:6.1.1.15]	219.124	180.062	4.50705	2.17218	4.2109e-297	9.53055e-296	yes	up
1476	gspE	general secretion pathway protein E [EC:7.4.2.8]	5.80617	8.14299	2.63791	1.3994	1.6087e-13	4.92374e-13	yes	up
1477			5.47576	13.3353	1.52883	0.612428	0.172335	0.200113	no	up
1478			6.82578	10.7935	2.34259	1.22811	0.00711737	0.00987311	yes	up
1479	rhlE	ATP-dependent RNA helicase RhlE [EC:3.6.4.13]	219.334	444.543	1.82645	0.869039	1.56756e-40	8.43496e-40	no	up
1480			10.2206	13.4843	2.81364	1.49244	7.0921e-05	0.000118875	yes	up
1481	-	heterogeneous nuclear ribonucleoprotein A1/A3	1.70457	6.06784	1.04476	0.0631696	0.937773	0.946146	no	up
1482			11.0635	18.4581	2.2158	1.14783	0.000779025	0.00118795	yes	up
1483			21.2513	58.0319	1.35401	0.43724	0.0555719	0.0695592	no	up
1484			5.85524	7.67688	2.822	1.49672	0.0176848	0.0235225	yes	up
1485			20.027	26.8227	2.75999	1.46466	1.37175e-08	3.11197e-08	yes	up
1486			56.502	95.1072	2.20221	1.13895	3.96294e-14	1.24141e-13	yes	up
1487			17.9468	40.5157	1.63636	0.710491	0.0428111	0.0544545	no	up
1488			96.7546	150.915	2.37726	1.2493	1.15854e-32	5.49489e-32	yes	up
1489			60.2111	70.8382	3.14751	1.65421	2.93933e-25	1.22718e-24	yes	up
1491	kdsD	arabinose-5-phosphate isomerase [EC:5.3.1.13]	7.63953	15.5708	1.80471	0.85177	0.0829714	0.101252	no	up
1492	chvB	cyclic beta-1,2-glucan synthetase [EC:2.4.1.-]	62.2648	121.12	1.9047	0.929565	9.69179e-77	7.5777e-76	no	up
1493	mlaC	phospholipid transport system substrate-binding protein	56.2099	133.851	1.5531	0.635149	1.69871e-07	3.53701e-07	no	up
1494			62.5851	151.618	1.52925	0.61282	5.08573e-06	9.39974e-06	no	up
1495			20.3151	34.5902	2.17521	1.12116	2.509e-07	5.15076e-07	yes	up
1496	-	superoxide dismutase, Fe-Mn family [EC:1.15.1.1]	3.16696	10.5319	1.12331	0.167755	0.814146	0.834302	no	up
1497			69.5647	79.9636	3.2156	1.68509	9.96561e-27	4.26771e-26	yes	up
1498			6.41322	14.1765	1.68048	0.74887	0.152527	0.178749	no	up
1499			305.978	223.66	5.07298	2.34283	2.23996e-128	2.52378e-127	yes	up
1500			2.97192	6.09416	1.80589	0.85271	0.143678	0.169108	no	up
1501			22.6477	26.9902	3.11328	1.63844	1.87519e-07	3.88462e-07	yes	up
1502			223.874	247.036	3.35304	1.74547	5.57784e-59	3.714e-58	yes	up
1503	-	membrane protein	30.0468	57.3838	1.93667	0.953579	8.5414e-13	2.5278e-12	no	up
1504	-	P-type Ca2+ transporter type 2C [EC:7.2.2.10]	16.2468	31.4851	1.90928	0.93303	1.09633e-10	2.89186e-10	no	up
1506			35.676	66.3795	1.99066	0.993246	6.83895e-12	1.93518e-11	no	up
1507			90.0871	109.279	3.05119	1.60937	2.59829e-24	1.06413e-23	yes	up
1508			2.23313	4.98978	1.65645	0.728094	0.398327	0.436659	no	up
1509			50.0332	136.659	1.35605	0.439415	0.00320138	0.00460814	no	up
1510			96.551	168.437	2.12643	1.08844	1.06762e-24	4.40508e-24	yes	up
1511			25.9332	54.8857	1.74629	0.804291	0.0102112	0.0139523	no	up
1512	bfr	bacterioferritin [EC:1.16.3.1]	322.376	413.447	2.88791	1.53003	5.41905e-140	6.58495e-139	yes	up
1513	crp	CRP/FNR family transcriptional regulator, cyclic AMP receptor protein	92.4355	69.8247	4.90664	2.29474	4.1322e-114	4.25903e-113	yes	up
1514			307.663	274.03	4.15602	2.0552	3.49125e-158	4.6553e-157	yes	up
1515			79.2134	42.8003	6.86505	2.77927	3.35765e-48	1.987e-47	yes	up
1516			10.7218	5.67607	6.95466	2.79798	1.32652e-06	2.57213e-06	yes	up
1517			149.113	55.6795	9.91203	3.30918	2.93906e-243	5.50842e-242	yes	up
1518			8.13824	11.5739	2.60374	1.38059	1.18111e-06	2.29794e-06	yes	up
1519			12.6598	7.00037	6.67747	2.7393	4.40043e-14	1.37733e-13	yes	up
1520			335.286	179.186	6.92662	2.79215	0	0	yes	up
1521	-	chitinase [EC:3.2.1.14]	207.341	81.2546	9.44355	3.23933	0	0	yes	up
1522			42.6291	11.6399	13.5349	3.75861	3.6099e-37	1.84682e-36	yes	up
1523			102.725	252.302	1.50833	0.592949	3.11069e-10	7.99147e-10	no	up
1524			3.29954	18.3091	0.664243	-0.590216	0.262214	0.295934	no	down
1525			17.4743	48.5558	1.33601	0.41793	0.0713261	0.0879209	no	up
1526			23.1811	38.7422	2.21579	1.14782	4.81566e-08	1.05002e-07	yes	up
1527			8.22106	1.43692	21.4319	4.42169	1.06504e-16	3.65829e-16	yes	up
1528			71.5761	89.0704	2.97737	1.57404	1.53215e-16	5.24067e-16	yes	up
1529			159.749	45.1777	13.1012	3.71162	1.45194e-277	3.09181e-276	yes	up
1530			66.8729	23.9336	10.3572	3.37256	0	0	yes	up
1531	mmcO	multicopper oxidase [EC:1.16.3.1]	6.66883	5.97371	4.13396	2.04752	1.07459e-28	4.7708e-28	yes	up
1532	cikA	two-component system, sensor histidine kinase and response regulator [EC:2.7.13.3]	46.1478	76.8539	2.22227	1.15203	2.18067e-35	1.08167e-34	yes	up
1533	glnG	two-component system, NtrC family, nitrogen regulation response regulator GlnG	78.4636	80.807	3.59992	1.84796	3.07594e-122	3.33697e-121	yes	up
1534	metH	5-methyltetrahydrofolate--homocysteine methyltransferase [EC:2.1.1.13]	122.453	95.9376	4.72527	2.2404	0	0	yes	up
1535			121.448	101.175	4.44079	2.15082	1.64093e-94	1.46925e-93	yes	up
1536			88.3053	44.4485	7.3606	2.87982	4.59429e-104	4.37688e-103	yes	up
1537			32.6882	26.9199	4.49426	2.16808	3.76549e-27	1.62468e-26	yes	up
1538			63.5626	63.6006	3.69817	1.88681	3.22557e-20	1.2257e-19	yes	up
1539			394.062	183.092	7.97896	2.9962	4.47269e-223	7.76253e-222	yes	up
1540			49.0971	20.022	9.08528	3.18353	9.44707e-131	1.07616e-129	yes	up
1541	prkC	eukaryotic-like serine/threonine-protein kinase [EC:2.7.11.1]	60.8913	33.9501	6.64567	2.73242	3.76065e-149	4.76031e-148	yes	up
1542			26.7171	25.7749	3.84355	1.94244	3.0359e-29	1.36031e-28	yes	up
1543			133.427	142.431	3.47133	1.79549	4.763e-50	2.87582e-49	yes	up
1544			287.404	187.949	5.67123	2.50366	3.6027e-134	4.20932e-133	yes	up
1545			75.6133	60.637	4.62295	2.20881	2.24647e-33	1.0757e-32	yes	up
1546	hemN	oxygen-independent coproporphyrinogen III oxidase [EC:1.3.98.3]	109.073	119.194	3.38897	1.76085	2.28599e-129	2.58505e-128	yes	up
1547			126.509	76.8525	6.08989	2.60642	1.61831e-69	1.18904e-68	yes	up
1548	clpS	ATP-dependent Clp protease adaptor protein ClpS	52.4692	56.0121	3.47136	1.7955	2.14328e-23	8.64517e-23	yes	up
1549			56.8811	30.7201	6.86468	2.77919	1.45325e-58	9.63501e-58	yes	up
1550			547.879	357.471	5.67714	2.50516	0	0	yes	up
1551			222.39	193.601	4.25353	2.08866	4.32107e-136	5.10256e-135	yes	up
1552	cotA	spore coat protein A, manganese oxidase [EC:1.16.3.3]	39.9923	48.2225	3.07049	1.61847	8.83165e-74	6.71856e-73	yes	up
1553			8.01477	2.95112	10.079	3.33328	4.92596e-09	1.15666e-08	yes	up
1554	-	biliverdin reductase / flavin reductase [EC:1.3.1.24 1.5.1.30]	311.115	439.749	2.62076	1.38999	1.24763e-121	1.3469e-120	yes	up
1555	mhpC	2-hydroxy-6-oxonona-2,4-dienedioate hydrolase [EC:3.7.1.14]	12.5473	50.9016	0.913339	-0.130778	0.366821	0.404729	no	down
1556			67.5992	88.3806	2.8327	1.50218	2.33053e-44	1.31771e-43	yes	up
1557			420.822	614.471	2.53606	1.34259	5.79347e-93	5.13681e-92	yes	up
1558			136.437	256.292	1.97041	0.978498	3.70942e-29	1.65874e-28	no	up
1559			74.5667	175.275	1.57544	0.655755	9.66822e-13	2.85093e-12	no	up
1560	-	uncharacterized protein	46.614	90.4909	1.9089	0.932743	1.64879e-20	6.30244e-20	no	up
1561			77.2072	141.137	2.02704	1.01938	2.56127e-34	1.24493e-33	yes	up
1562	oxyE	6-methylpretetramide 4-monooxygenase [EC:1.14.13.232]	113.422	214.642	1.95644	0.968232	9.45155e-44	5.29951e-43	no	up
1563	-	mitochondrial cardiolipin hydrolase [EC:3.1.4.-]	21.8418	29.2381	2.7599	1.46462	1.48963e-12	4.35547e-12	yes	up
1564			76.845	35.0144	8.13092	3.02342	2.11468e-86	1.78893e-85	yes	up
1565			29.7662	24.5897	4.48171	2.16405	2.18635e-16	7.45034e-16	yes	up
1566			38.6933	19.9452	7.17748	2.84348	1.10152e-24	4.54133e-24	yes	up
1567			289.977	232.821	4.6229	2.2088	3.12926e-65	2.21408e-64	yes	up
1568			51.6243	52.3838	3.6461	1.86636	9.86548e-35	4.82704e-34	yes	up
1569	thiS	sulfur carrier protein	390.604	57.4307	25.2897	4.66048	4.66601e-162	6.32526e-161	yes	up
1570	cysK	cysteine synthase [EC:2.5.1.47]	591.366	232.09	9.44509	3.23956	0	0	yes	up
1571	moeB	molybdopterin-synthase adenylyltransferase [EC:2.7.7.80]	485.197	319.095	5.63595	2.49466	0	0	yes	up
1572	thrC	threonine synthase [EC:4.2.3.1]	293.35	320.208	3.39529	1.76353	6.42728e-186	9.72637e-185	yes	up
1573	moaD	sulfur-carrier protein	490.139	221.289	8.20938	3.03727	3.77869e-291	8.45346e-290	yes	up
1574	-	L-aspartate semialdehyde sulfurtransferase ferredoxin	41.3808	32.3624	4.73684	2.24393	5.65082e-17	1.95881e-16	yes	up
1575	moeB	molybdopterin-synthase adenylyltransferase [EC:2.7.7.80]	269.159	295.903	3.36765	1.75174	6.02034e-161	8.10443e-160	yes	up
1576	mec	[CysO sulfur-carrier protein]-S-L-cysteine hydrolase [EC:3.13.1.6]	60.0505	105.273	2.11386	1.07988	2.0195e-17	7.1006e-17	yes	up
1577			57.7252	63.0415	3.39139	1.76188	4.99672e-34	2.41505e-33	yes	up
1578			377.981	313.905	4.45502	2.15543	6.64529e-72	4.96744e-71	yes	up
1579			129.083	53.6688	8.92735	3.15823	3.0513e-59	2.03784e-58	yes	up
1580	-	ATP-binding cassette, subfamily B, bacterial	22.6673	34.0641	2.46639	1.3024	9.32555e-34	4.48908e-33	yes	up
1581	def	peptide deformylase [EC:3.5.1.88]	510.595	454.359	4.16434	2.05809	2.06123e-173	2.94916e-172	yes	up
1583			95.3128	89.109	3.96399	1.98695	1.11642e-49	6.71457e-49	yes	up
1584			1.71887	0	58.698	5.87524	0.00209376	0.00306918	yes	up
1585	-	uncharacterized protein	143.758	182.54	2.91564	1.54381	1.31344e-54	8.35387e-54	yes	up
1586	uspA	universal stress protein A	83.8934	87.2418	3.5648	1.83382	2.35805e-65	1.67071e-64	yes	up
1587			70.8158	58.8456	4.44585	2.15246	2.15625e-44	1.21962e-43	yes	up
1588	-	quercetin 2,3-dioxygenase [EC:1.13.11.24]	125.52	57.1725	8.12689	3.0227	3.48278e-290	7.769e-289	yes	up
1589			62.8802	28.9206	8.05102	3.00917	6.58085e-74	5.01616e-73	yes	up
1590			197.311	145.805	5.01162	2.32528	5.98323e-224	1.04427e-222	yes	up
1591			114.491	93.9906	4.50933	2.17291	6.87681e-150	8.74773e-149	yes	up
1592			154.62	160.78	3.56376	1.8334	1.01822e-139	1.23438e-138	yes	up
1593	comEA	competence protein ComEA	320.022	270.949	4.37722	2.13002	5.20544e-132	5.97815e-131	yes	up
1594			188.786	202.889	3.44209	1.78328	8.48118e-35	4.1576e-34	yes	up
1595			1221.63	548.574	8.24388	3.04332	0	0	yes	up
1596			90.8111	48.4643	6.92581	2.79198	1.97027e-91	1.72522e-90	yes	up
1597			149.806	114.768	4.8355	2.27366	6.13471e-173	8.7612e-172	yes	up
1598	slp	outer membrane lipoprotein	175.58	83.7701	7.76156	2.95635	9.46055e-271	1.9765e-269	yes	up
1599	emrE	small multidrug resistance pump	31.1462	42.0204	2.75131	1.46012	8.82196e-10	2.19288e-09	yes	up
1600			15.0776	39.962	1.39724	0.482584	0.000127434	0.000208896	no	up
1601	top6A	DNA topoisomerase VI subunit A [EC:5.6.2.2]	180.441	247.198	2.70405	1.43512	1.06539e-108	1.05524e-107	yes	up
1602	top6B	DNA topoisomerase VI subunit B [EC:5.6.2.2]	206.064	191.946	3.9768	1.99161	0	0	yes	up
1603			56.2732	32.0923	6.47611	2.69513	1.1289e-50	6.87778e-50	yes	up
1604	nqrF	Na+-transporting NADH:ubiquinone oxidoreductase subunit F [EC:7.2.1.1]	3.36941	4.45049	2.79646	1.4836	1.64903e-05	2.91556e-05	yes	up
1605			0.659219	1.19968	2.00589	1.00424	0.571011	0.606755	no	up
1606			61.4116	31.6661	7.18189	2.84436	3.24485e-286	7.11522e-285	yes	up
1607			7.18855	3.47395	7.57625	2.92148	1.02014e-05	1.8353e-05	yes	up
1608			6.09615	10.0915	2.24124	1.1643	3.7713e-08	8.28606e-08	yes	up
1609	pstS	phosphate transport system substrate-binding protein	36.6073	165.52	0.818956	-0.288142	0.000896637	0.00136033	no	down
1610	pstC	phosphate transport system permease protein	28.1345	152.315	0.684531	-0.546812	9.35044e-14	2.88298e-13	no	down
1611	pstA	phosphate transport system permease protein	18.1094	80.0704	0.838377	-0.254328	0.0165029	0.0220224	no	down
1612	pstB	phosphate transport system ATP-binding protein [EC:7.3.2.1]	20.4625	63.9844	1.18503	0.244924	0.0654216	0.0811597	no	up
1613	phoU	phosphate transport system protein	93.6652	103.996	3.33421	1.73734	6.49815e-79	5.15094e-78	yes	up
1614	ftsK	DNA segregation ATPase FtsK/SpoIIIE, S-DNA-T family	180.622	368.109	1.81855	0.862785	1.36493e-78	1.08084e-77	no	up
1615	lolA	outer membrane lipoprotein carrier protein	102.222	117.973	3.21269	1.68378	5.91817e-66	4.22403e-65	yes	up
1616			122.116	153.949	2.93586	1.55378	2.52164e-62	1.74197e-61	yes	up
1617	-	two-component system, OmpR family, response regulator	83.4434	52.2298	5.9173	2.56494	3.62234e-114	3.736e-113	yes	up
1618			107.138	154.675	2.5679	1.36059	1.47596e-42	8.17215e-42	yes	up
1619	ahbD	AdoMet-dependent heme synthase [EC:1.3.98.6]	301.139	257.368	4.33502	2.11604	0	0	yes	up
1620			1269.91	655.844	7.17418	2.84281	0	0	yes	up
1621	bzaD	5-methoxybenzimidazole methyltransferase	705.599	645.994	4.04584	2.01644	0	0	yes	up
1622	ubiE	demethylmenaquinone methyltransferase / 2-methoxy-6-polyprenyl-1,4-benzoquinol methylase [EC:2.1.1.163 2.1.1.201]	921.641	958.703	3.5628	1.83301	2.27767e-204	3.71947e-203	yes	up
1623	hsdM	type I restriction enzyme M protein [EC:2.1.1.72]	3.35858	4.5785	2.71566	1.4413	0.000173457	0.000280301	yes	up
1624	hsdM	type I restriction enzyme M protein [EC:2.1.1.72]	5.46047	5.41606	3.72957	1.89901	7.71934e-15	2.49276e-14	yes	up
1625			39.9859	97.0837	1.52587	0.609633	7.24778e-14	2.24946e-13	no	up
1626	hsdS	type I restriction enzyme, S subunit [EC:3.1.21.3]	23.9713	14.8154	5.99105	2.58281	1.23301e-56	7.98338e-56	yes	up
1627			43.2067	20.1251	7.9538	2.99164	3.01084e-93	2.68032e-92	yes	up
1628	-	uncharacterized protein	22.2587	21.653	3.80498	1.92789	5.55776e-35	2.73576e-34	yes	up
1629	hsdR	type I restriction enzyme, R subunit [EC:3.1.21.3]	43.1321	42.7309	3.7395	1.90284	2.82298e-171	4.00207e-170	yes	up
1630	hsdR	type I restriction enzyme, R subunit [EC:3.1.21.3]	69.6987	45.0832	5.7316	2.51894	1.09353e-104	1.04564e-103	yes	up
1631	htpG	molecular chaperone HtpG	53.5661	74.4297	2.66646	1.41492	5.65685e-73	4.26357e-72	yes	up
1632	uvrA	excinuclease ABC subunit A	230.598	75.077	11.3778	3.50815	0	0	yes	up
1633			165.016	75.283	8.11589	3.02075	5.19299e-127	5.80034e-126	yes	up
1634			1.34491	0.871238	5.75211	2.52409	0.0909276	0.110491	no	up
1635			48.0456	65.4007	2.72375	1.44559	1.63687e-96	1.48974e-95	yes	up
1637	uhpB	two-component system, NarL family, sensor histidine kinase UhpB [EC:2.7.13.3]	51.3928	107.618	1.76893	0.822873	7.28225e-39	3.82417e-38	no	up
1638	uvrY	two-component system, NarL family, invasion response regulator UvrY	32.226	63.6642	1.87573	0.907452	4.60382e-10	1.16896e-09	no	up
1639	uvrY	two-component system, NarL family, invasion response regulator UvrY	7.34098	6.18562	4.42899	2.14698	7.21809e-07	1.42785e-06	yes	up
1640	devR	two-component system, NarL family, response regulator DevR	43.6884	45.1682	3.58121	1.84045	7.75978e-55	4.95787e-54	yes	up
1641	gudP	MFS transporter, ACS family, glucarate transporter	85.6532	89.6589	3.54345	1.82516	2.81423e-69	2.06283e-68	yes	up
1642	devR	two-component system, NarL family, response regulator DevR	145.277	148.744	3.6199	1.85595	1.09765e-147	1.38264e-146	yes	up
1643	cckA	two-component system, cell cycle sensor histidine kinase and response regulator CckA [EC:2.7.13.3]	108.215	97.7833	4.09625	2.03431	1.62596e-224	2.85068e-223	yes	up
1644	devR	two-component system, NarL family, response regulator DevR	35.0861	657.623	0.197574	-2.33953	3.5217e-160	4.72848e-159	yes	down
1645	-	two-component system, NarL family, sensor kinase [EC:2.7.13.3]	61.1425	880.427	0.257253	-1.95874	1.01377e-212	1.7059e-211	yes	down
1646	cviI	acyl homoserine lactone synthase [EC:2.3.1.184]	3.60631	8.79589	1.52264	0.606574	0.0998666	0.120577	no	up
1647			2.16415	1.69237	4.6653	2.22197	0.0872714	0.106198	no	up
1648	cviR	LuxR family transcriptional regulator, quorum-sensing system regulator CviR	944.823	976.644	3.58294	1.84114	1.11041e-297	2.52057e-296	yes	up
1649	fadL	long-chain fatty acid transport protein	31.9759	60.4424	1.95931	0.970344	4.775e-23	1.91358e-22	no	up
1650	uvrC	excinuclease ABC subunit C	134.341	87.1839	5.71073	2.51367	0	0	yes	up
1651	dapF	diaminopimelate epimerase [EC:5.1.1.7]	18.8915	35.44	1.97167	0.979416	1.56142e-08	3.52726e-08	no	up
1652			69.4427	5.9386	42.9926	5.42602	3.80884e-17	1.32744e-16	yes	up
1653	yqjG	glutathionyl-hydroquinone reductase [EC:1.8.5.7]	395.501	143.785	10.1783	3.34743	0	0	yes	up
1654	czcB	membrane fusion protein, heavy metal efflux system	244.952	7.99598	113.728	6.82945	0	0	yes	up
1655	czcA	heavy metal efflux system protein	343.52	18.5337	68.7391	6.10306	0	0	yes	up
1656	prkC	eukaryotic-like serine/threonine-protein kinase [EC:2.7.11.1]	531.577	32.8412	59.9207	5.90498	0	0	yes	up
1657			380.532	81.3515	17.3214	4.11448	0	0	yes	up
1658	ymdB	O-acetyl-ADP-ribose deacetylase [EC:3.1.1.106]	439.244	24.368	66.6288	6.05807	0	0	yes	up
1659	yhaA	amidohydrolase [EC:3.5.1.-]	532.889	29.6583	66.5671	6.05674	0	0	yes	up
1660	crp	CRP/FNR family transcriptional regulator, cyclic AMP receptor protein	460.369	57.4931	29.6857	4.8917	0	0	yes	up
1661			451.837	101.219	16.538	4.04771	0	0	yes	up
1662	proP	MFS transporter, MHS family, proline/betaine transporter	93.0908	92.588	3.73123	1.89965	2.1657e-43	1.21037e-42	yes	up
1664			2.28895	2.46567	3.42824	1.77747	0.0177831	0.0236472	yes	up
1665			0.862836	5.89936	0.546555	-0.871561	0.357658	0.395155	no	down
1667			0.516021	1.24728	1.54068	0.62357	0.601325	0.635521	no	up
1668	res	type III restriction enzyme [EC:3.1.21.5]	7.82725	12.5442	2.31185	1.20905	2.04414e-19	7.60705e-19	yes	up
1669			3.59537	9.50037	1.39857	0.483955	0.410818	0.44943	no	up
1671	mod	adenine-specific DNA-methyltransferase [EC:2.1.1.72]	3.05759	7.25322	1.56018	0.641715	0.00853178	0.0117614	no	up
1672	hepA	ATP-dependent helicase HepA [EC:5.6.2.-]	4.01362	4.05744	3.65956	1.87167	2.76379e-12	7.95727e-12	yes	up
1673	hepA	ATP-dependent helicase HepA [EC:5.6.2.-]	11.1409	17.3572	2.37589	1.24847	1.85325e-12	5.38986e-12	yes	up
1675	rpoE	RNA polymerase sigma-70 factor, ECF subfamily	3.29104	1.63509	7.47019	2.90115	9.40673e-05	0.000156033	yes	up
1677			5.03385	7.02376	2.65277	1.4075	0.00800044	0.0110654	yes	up
1678	msrP	methionine sulfoxide reductase catalytic subunit [EC:1.8.-.-]	1.48527	1.92528	2.83752	1.50463	0.0188036	0.0249442	yes	up
1679	msrP	methionine sulfoxide reductase catalytic subunit [EC:1.8.-.-]	2.75656	3.42902	2.98699	1.57869	0.000801714	0.00122147	yes	up
1680	ppa	inorganic pyrophosphatase [EC:3.6.1.1]	38.4007	63.8453	2.2289	1.15633	1.97394e-21	7.67417e-21	yes	up
1682	tpmT	thiopurine S-methyltransferase [EC:2.1.1.67]	60.8601	58.8858	3.8266	1.93606	4.96668e-48	2.93358e-47	yes	up
1683	rayT	REP-associated tyrosine transposase	231.551	127.299	6.7326	2.75116	7.12558e-268	1.46495e-266	yes	up
1684			1304.62	77.8091	62.0404	5.95514	0	0	yes	up
1685	acrA	membrane fusion protein, multidrug efflux system	5525.42	311.259	65.7591	6.03912	0	0	yes	up
1686	-	hydrophobic/amphiphilic exporter-1 (mainly G- bacteria), HAE1 family	5108.89	310.753	60.8868	5.92806	0	0	yes	up
1687	nreC	two-component system, NarL family, response regulator NreC	987.036	96.8595	37.7766	5.23942	0	0	yes	up
1688	degS	two-component system, NarL family, sensor histidine kinase DegS [EC:2.7.13.3]	1224.38	117.772	38.4594	5.26527	0	0	yes	up
1689			118.537	148.112	2.96563	1.56834	5.1376e-37	2.62146e-36	yes	up
1690	fumC	fumarate hydratase, class II [EC:4.2.1.2]	80.2759	97.716	3.04195	1.605	3.99917e-121	4.29045e-120	yes	up
1691	cwlO	peptidoglycan DL-endopeptidase CwlO [EC:3.4.-.-]	285.176	90.4412	11.6751	3.54536	0	0	yes	up
1692	tex	protein Tex	66.7214	43.1469	5.72554	2.51741	2.84061e-279	6.09079e-278	yes	up
1693	prlF	antitoxin PrlF	62.9537	73.6323	3.16124	1.66049	4.28775e-21	1.65905e-20	yes	up
1694			35.7605	35.2255	3.76465	1.91251	7.6514e-21	2.94508e-20	yes	up
1695	tenA	thiaminase (transcriptional activator TenA) [EC:3.5.99.2]	46.3654	50.9261	3.37569	1.75518	7.40519e-42	4.06092e-41	yes	up
1697			8.44914	3.58123	8.7092	3.12254	8.68083e-14	2.67972e-13	yes	up
1698	rpoE	RNA polymerase sigma-70 factor, ECF subfamily	139.348	42.3707	12.191	3.60774	1.21144e-198	1.92549e-197	yes	up
1699	-	peroxidase [EC:1.11.1.7]	32.2781	19.9357	5.99314	2.58331	5.65995e-137	6.72977e-136	yes	up
1700			17.4017	13.6218	4.73712	2.24401	9.44395e-33	4.48747e-32	yes	up
1701	-	AraC family transcriptional regulator	93.3214	54.728	6.32138	2.66024	1.2917e-184	1.9471e-183	yes	up
1702	fabG	3-oxoacyl-[acyl-carrier protein] reductase [EC:1.1.1.100]	2787.16	1173.34	8.79283	3.13633	0	0	yes	up
1703			451.486	508.565	3.28777	1.71711	6.4687e-186	9.77948e-185	yes	up
1704			76.6148	75.8577	3.74089	1.90338	2.14321e-83	1.76672e-82	yes	up
1705	accA	acetyl-CoA carboxylase carboxyl transferase subunit alpha [EC:6.4.1.2 2.1.3.15]	856.707	764.673	4.14843	2.05257	0	0	yes	up
1706	dnaE	DNA polymerase III subunit alpha [EC:2.7.7.7]	130.833	290.623	1.66793	0.738059	3.52981e-46	2.0451e-45	no	up
1707			39.9502	57.6297	2.57223	1.36302	3.63577e-31	1.68468e-30	yes	up
1708			25.495	30.3326	3.11363	1.6386	4.07427e-32	1.91888e-31	yes	up
1709			48.8965	26.1041	6.94541	2.79606	1.42981e-87	1.21888e-86	yes	up
1710			41.7568	33.9482	4.56466	2.19051	1.33431e-25	5.59188e-25	yes	up
1711	rplU	large subunit ribosomal protein L21	83.6833	89.3772	3.46758	1.79393	4.23125e-151	5.41803e-150	yes	up
1712	-	OmpA-OmpF porin, OOP family	40.3928	63.7918	2.34669	1.23063	4.21886e-23	1.69203e-22	yes	up
1713			246.801	443.574	2.06066	1.04311	5.53476e-110	5.53512e-109	yes	up
1714			553.326	58.6673	34.9952	5.12908	0	0	yes	up
1715	soxC	sulfane dehydrogenase subunit SoxC	173.814	52.6455	12.2214	3.61133	0	0	yes	up
1716	fabG	3-oxoacyl-[acyl-carrier protein] reductase [EC:1.1.1.100]	129.657	59.1614	8.12616	3.02257	1.47556e-194	2.28661e-193	yes	up
1717			244.425	324.468	2.78782	1.47914	1.65031e-60	1.11908e-59	yes	up
1718	purH	phosphoribosylaminoimidazolecarboxamide formyltransferase / IMP cyclohydrolase [EC:2.1.2.3 3.5.4.10]	175.358	153.348	4.23428	2.08212	1.21199e-251	2.32789e-250	yes	up
1719	purD	phosphoribosylamine---glycine ligase [EC:6.3.4.13]	129.305	209.774	2.28335	1.19115	5.50594e-92	4.84304e-91	yes	up
1720			43.6416	47.7989	3.38066	1.7573	2.6175e-31	1.21759e-30	yes	up
1721			7.29858	12.8089	2.11183	1.07849	0.0734953	0.0903443	no	up
1722	aspB	aspartate aminotransferase [EC:2.6.1.1]	187.535	204.326	3.39966	1.76539	1.44939e-149	1.83767e-148	yes	up
1723	coaD	pantetheine-phosphate adenylyltransferase [EC:2.7.7.3]	146.055	68.3949	7.90861	2.98342	2.88204e-201	4.64275e-200	yes	up
1724	rsmD	16S rRNA (guanine966-N2)-methyltransferase [EC:2.1.1.171]	174.12	112.07	5.76088	2.52629	5.40883e-168	7.53683e-167	yes	up
1725			28.7612	4.3689	24.4005	4.60884	7.38495e-25	3.06013e-24	yes	up
1726	radC	DNA repair protein RadC	263.031	149.772	6.50419	2.70137	0	0	yes	up
1727	fusA	elongation factor G	294.489	205.39	5.31033	2.4088	0	0	yes	up
1728	degP	serine protease Do [EC:3.4.21.107]	216.915	102.248	7.86574	2.97558	0	0	yes	up
1729			49.4942	43.7896	4.18499	2.06522	3.29221e-40	1.76539e-39	yes	up
1730	ttuA	tRNA-5-methyluridine54 2-sulfurtransferase [EC:2.8.1.15]	251.648	211.045	4.41952	2.14389	9.04497e-261	1.80445e-259	yes	up
1731	cbpA	curved DNA-binding protein	392.666	168.059	8.65715	3.11389	0	0	yes	up
1732	cpxP	periplasmic protein CpxP/Spy	1650.79	791.743	7.72539	2.94961	0	0	yes	up
1733	ilvD	dihydroxy-acid dehydratase [EC:4.2.1.9]	1158.39	989.182	4.33724	2.11678	0	0	yes	up
1734			82.3842	36.9173	8.25856	3.04589	1.59053e-57	1.04158e-56	yes	up
1735			159.333	74.8194	7.88421	2.97897	2.3857e-111	2.41551e-110	yes	up
1736	-	ABC-2 type transport system permease protein	113.115	115.159	3.63242	1.86093	3.12672e-68	2.27039e-67	yes	up
1737	-	ABC-2 type transport system ATP-binding protein	21.2923	15.4975	5.0908	2.34789	2.84112e-34	1.37879e-33	yes	up
1738			17.5339	10.1579	6.39221	2.67631	3.45492e-45	1.97875e-44	yes	up
1739	pilA	type IV pilus assembly protein PilA	97.051	35.4365	10.1396	3.34192	1.897e-165	2.60813e-164	yes	up
1740			2099.33	931.928	8.34159	3.06032	0	0	yes	up
1741	dnaB	replicative DNA helicase [EC:5.6.2.3]	101.851	119.982	3.144	1.6526	5.04413e-135	5.90683e-134	yes	up
1742	hisZ	ATP phosphoribosyltransferase regulatory subunit	82.1703	124.614	2.44371	1.28907	9.72857e-85	8.14097e-84	yes	up
1743	serA	D-3-phosphoglycerate dehydrogenase / 2-oxoglutarate reductase [EC:1.1.1.95 1.1.1.399]	216.327	519.659	1.54196	0.624767	4.72281e-35	2.32698e-34	no	up
1744	-	serine---pyruvate transaminase [EC:2.6.1.51]	324.942	256.519	4.69025	2.22966	0	0	yes	up
1745	mltD	membrane-bound lytic murein transglycosylase D [EC:4.2.2.-]	402.117	268.64	5.54513	2.47122	0	0	yes	up
1746			499.603	171.077	10.8227	3.43599	0	0	yes	up
1747	kbl	glycine C-acetyltransferase [EC:2.3.1.29]	41.502	59.0786	2.59999	1.37851	6.10396e-37	3.10942e-36	yes	up
1748	pilT	twitching motility protein PilT	15.5936	20.1126	2.88152	1.52683	2.20305e-13	6.71104e-13	yes	up
1749	pilU	twitching motility protein PilU	15.8709	14.869	3.95222	1.98266	4.71203e-28	2.06356e-27	yes	up
1750	nirS	nitrite reductase (NO-forming) / hydroxylamine reductase [EC:1.7.2.1 1.7.99.1]	82.4651	70.6055	4.32091	2.11134	1.46081e-83	1.20612e-82	yes	up
1751	prkC	eukaryotic-like serine/threonine-protein kinase [EC:2.7.11.1]	48.5047	92.9573	1.93108	0.949408	8.76034e-17	3.01845e-16	no	up
1752			12.616	12.9301	3.61843	1.85536	1.78137e-06	3.42405e-06	yes	up
1754	fucA	L-fuculose-phosphate aldolase [EC:4.1.2.17]	111.272	53.5289	7.69695	2.94429	8.37123e-196	1.30904e-194	yes	up
1755	-	uncharacterized protein	28.1915	32.2868	3.22934	1.69124	4.15054e-28	1.8223e-27	yes	up
1756	dop	Pup amidohydrolase [EC:3.5.1.119]	216.016	131.173	6.0946	2.60753	3.26303e-226	5.76654e-225	yes	up
1757	psmA	proteasome alpha subunit [EC:3.4.25.1]	441.776	163.428	10.0184	3.32458	0	0	yes	up
1758	psmB	proteasome beta subunit [EC:3.4.25.1]	516.643	277.139	6.9007	2.78674	0	0	yes	up
1759			139.044	69.1508	7.46106	2.89938	6.05788e-66	4.32175e-65	yes	up
1760	dop	Pup amidohydrolase [EC:3.5.1.119]	269.326	134.408	7.42748	2.89287	0	0	yes	up
1761	mpa	proteasome-associated ATPase	647.371	234.835	10.2097	3.35187	0	0	yes	up
1762	-	protease Do-like 1, chloroplastic [EC:3.4.21.-]	47.4686	70.3809	2.50158	1.32284	3.3368e-28	1.46878e-27	yes	up
1763	ribL	FAD synthetase [EC:2.7.7.2]	109.298	146.161	2.76849	1.4691	3.90593e-46	2.25878e-45	yes	up
1764			63.621	82.3915	2.86045	1.51624	7.886e-64	5.53665e-63	yes	up
1765			1.74242	0.823962	8.05381	3.00967	0.0357509	0.045915	yes	up
1766	valS	valyl-tRNA synthetase [EC:6.1.1.9]	81.1496	89.6077	3.35205	1.74504	2.04472e-96	1.85983e-95	yes	up
1767			21.4616	60.5056	1.31215	0.391929	0.0903555	0.109813	no	up
1768	-	cytochrome c peroxidase [EC:1.11.1.5]	2.70461	10.401	0.965869	-0.0501007	0.91082	0.921595	no	down
1769	tolC	outer membrane protein	59.5502	132.575	1.663	0.73379	9.95123e-23	3.96028e-22	no	up
1770	mexJ	membrane fusion protein, multidrug efflux system	36.8536	104.13	1.311	0.390667	1.1576e-05	2.07201e-05	no	up
1771	triC	multidrug efflux pump	28.5567	101.431	1.04236	0.0598469	0.388312	0.426708	no	up
1772			51.2855	119.283	1.59272	0.671494	1.59649e-12	4.65974e-12	no	up
1773			10.8846	18.729	2.14867	1.10344	0.00113076	0.00169954	yes	up
1774			53.9408	21.3996	9.35485	3.22571	3.75692e-111	3.79888e-110	yes	up
1775			43.8744	68.6919	2.36295	1.24059	3.06187e-16	1.03767e-15	yes	up
1776			6.11325	12.5546	1.807	0.853598	0.000721363	0.00110481	no	up
1777			25.3839	48.4692	1.94511	0.959849	4.15864e-06	7.76879e-06	no	up
1778			19.3964	33.8207	2.12802	1.08951	2.02523e-05	3.5535e-05	yes	up
1779			82.373	113.285	2.69196	1.42865	1.05294e-76	8.22845e-76	yes	up
1780			456.368	871.319	1.94059	0.956495	1.65627e-106	1.61161e-105	no	up
1781			171.725	198.689	3.19877	1.67752	1.01225e-39	5.37587e-39	yes	up
1782	ltrA	RNA-directed DNA polymerase [EC:2.7.7.49]	6.33063	35.8282	0.655176	-0.610045	0.000117397	0.000193056	no	down
1783			32.3484	50.1709	2.38864	1.25619	2.93138e-09	7.00427e-09	yes	up
1784	gst	glutathione S-transferase [EC:2.5.1.18]	28.4335	68.8509	1.53034	0.613849	2.43907e-09	5.85324e-09	no	up
1785			64.9804	37.6131	6.39561	2.67708	2.62814e-50	1.59429e-49	yes	up
1786	mddA	methanethiol S-methyltransferase [EC:2.1.1.334]	49.501	49.4534	3.703	1.88869	2.60903e-44	1.47356e-43	yes	up
1787			63.4588	73.338	3.20738	1.6814	8.32261e-49	4.9612e-48	yes	up
1788	motB	chemotaxis protein MotB	77.5208	97.0371	2.96125	1.56621	9.64182e-111	9.70514e-110	yes	up
1789	glpA	glycerol-3-phosphate dehydrogenase [EC:1.1.5.3]	48.1154	90.3062	1.97395	0.981087	3.65075e-23	1.4657e-22	no	up
1791	fer	ferredoxin	101.21	197.578	1.89854	0.924891	5.3512e-18	1.91764e-17	no	up
1792			76.9549	219.851	1.29586	0.373906	0.00399705	0.0056931	no	up
1793			148.282	291.365	1.88466	0.914306	1.58965e-26	6.772e-26	no	up
1794			0.893486	4.09039	0.813684	-0.29746	0.81341	0.833712	no	down
1795	yggS	PLP dependent protein	82.7982	147.748	2.07639	1.05408	4.15621e-24	1.69545e-23	yes	up
1796	sqr	sulfide:quinone oxidoreductase [EC:1.8.5.4]	52.1952	48.8476	3.95871	1.98503	6.35217e-33	3.02299e-32	yes	up
1797	tgnD	(E)-2-((N-methylformamido)methylene)succinate hydrolase [EC:3.5.1.-]	25.934	62.3107	1.54074	0.623619	2.15133e-05	3.7675e-05	no	up
1798	-	uncharacterized protein	11.8777	21.9412	2.00022	1.00016	0.00125131	0.0018731	yes	up
1799			1.23068	6.54885	0.694405	-0.52615	0.582272	0.617619	no	down
1800	pal	peptidoglycan-associated lipoprotein	3.10479	3.51943	3.2597	1.70474	0.0204343	0.0269963	yes	up
1801	nuc	micrococcal nuclease [EC:3.1.31.1]	10.7441	9.57314	4.16538	2.05845	8.76999e-09	2.02126e-08	yes	up
1802	liaR	two-component system, NarL family, response regulator LiaR	105.532	51.5064	7.58266	2.9227	6.18999e-143	7.61137e-142	yes	up
1803			18.5321	1.7515	38.6742	5.2733	5.64077e-13	1.68451e-12	yes	up
1804			26.3652	1.41631	67.8487	6.08425	1.49116e-24	6.13301e-24	yes	up
1805			417.704	55.8033	27.732	4.79348	0	0	yes	up
1806			360.468	283.806	4.70048	2.23281	5.47457e-123	5.95585e-122	yes	up
1807	fadD	long-chain acyl-CoA synthetase [EC:6.2.1.3]	418.44	174.795	8.86759	3.14854	0	0	yes	up
1808	prpC	2-methylcitrate synthase [EC:2.3.3.5]	367.515	29.3701	46.4169	5.53658	0	0	yes	up
1809	prpB	methylisocitrate lyase [EC:4.1.3.30]	223.298	15.6523	52.7726	5.72172	0	0	yes	up
1810	prpD	2-methylcitrate dehydratase [EC:4.2.1.79]	425.839	33.597	46.8863	5.5511	0	0	yes	up
1811	argK	GTPase [EC:3.6.5.-]	283.656	13.4824	77.6834	6.27953	0	0	yes	up
1812	hmgL	hydroxymethylglutaryl-CoA lyase [EC:4.1.3.4]	584.473	31.1679	69.4521	6.11795	0	0	yes	up
1813	liuC	methylglutaconyl-CoA hydratase [EC:4.2.1.18]	688.785	32.7112	77.9302	6.28411	0	0	yes	up
1814	-	3-methylcrotonyl-CoA carboxylase beta subunit [EC:6.4.1.4]	903.106	40.6308	82.3461	6.36363	0	0	yes	up
1815	mcmA2	methylmalonyl-CoA mutase, C-terminal domain [EC:5.4.99.2]	1109.01	43.4277	94.4529	6.56152	0	0	yes	up
1816	ahlD	N-acyl homoserine lactone hydrolase [EC:3.1.1.81]	682.606	30.621	82.5067	6.36644	0	0	yes	up
1817	mcmA1	methylmalonyl-CoA mutase, N-terminal domain [EC:5.4.99.2]	792.829	36.9973	79.3721	6.31056	0	0	yes	up
1818	paaH	3-hydroxybutyryl-CoA dehydrogenase [EC:1.1.1.157]	682.071	22.1553	114.238	6.8359	0	0	yes	up
1819	bkdB	2-oxoisovalerate dehydrogenase E2 component (dihydrolipoyl transacylase) [EC:2.3.1.168]	778.068	25.7735	112.069	6.80824	0	0	yes	up
1820	bkdA2	2-oxoisovalerate dehydrogenase E1 component subunit beta [EC:1.2.4.4]	1152.66	44.3581	96.2581	6.58884	0	0	yes	up
1821	acoA	acetoin:2,6-dichlorophenolindophenol oxidoreductase subunit alpha [EC:1.1.1.-]	999.798	44.2132	83.7721	6.3884	0	0	yes	up
1822	pyrE	orotate phosphoribosyltransferase [EC:2.4.2.10]	1512.87	100.137	55.9292	5.80553	0	0	yes	up
1823	faaH	fumarylacetoacetate (FAA) hydrolase [EC:3.7.1.2]	756.335	49.725	56.3009	5.81509	0	0	yes	up
1824	hmgA	homogentisate 1,2-dioxygenase [EC:1.13.11.5]	665.281	44.2866	55.7297	5.80037	0	0	yes	up
1825	hppD	4-hydroxyphenylpyruvate dioxygenase [EC:1.13.11.27]	843.898	85.4918	36.5405	5.19142	0	0	yes	up
1826	pqqC	pyrroloquinoline-quinone synthase [EC:1.3.3.11]	1309.49	76.7563	63.1431	5.98055	0	0	yes	up
1827	fadD	long-chain acyl-CoA synthetase [EC:6.2.1.3]	657.307	42.722	56.9982	5.83284	0	0	yes	up
1828	atoB	acetyl-CoA C-acetyltransferase [EC:2.3.1.9]	1146.68	60.4028	70.2397	6.13421	0	0	yes	up
1829	fadJ	3-hydroxyacyl-CoA dehydrogenase / enoyl-CoA hydratase / 3-hydroxybutyryl-CoA epimerase [EC:1.1.1.35 4.2.1.17 5.1.2.3]	836.596	44.1237	70.1941	6.13328	0	0	yes	up
1830	fadB	enoyl-CoA hydratase [EC:4.2.1.17]	958.907	29.9224	118.618	6.89018	0	0	yes	up
1831	-	NTE family protein	1002.83	41.2352	90.0981	6.49343	0	0	yes	up
1832	-	acyl-CoA dehydrogenase family member 9 [EC:1.3.99.-]	1124.34	37.131	112.283	6.81099	0	0	yes	up
1833			1087.11	24.9566	161.195	7.33266	0	0	yes	up
1834	-	tyrosine phenol-lyase [EC:4.1.99.2]	6.7628	0	125.78	6.97476	1.56532e-06	3.0174e-06	yes	up
1835	-	acyl-CoA dehydrogenase family member 9 [EC:1.3.99.-]	1086.15	52.2863	76.9245	6.26537	0	0	yes	up
1836	-	transposase	41.5312	34.2737	4.48892	2.16637	2.06707e-181	3.06516e-180	yes	up
1837			48.5268	52.7171	3.40756	1.76874	1.14085e-35	5.68444e-35	yes	up
1838	-	uncharacterized protein	126.825	102.236	4.60241	2.20239	1.32201e-87	1.1276e-86	yes	up
1839	qor	NADPH:quinone reductase [EC:1.6.5.5]	113.434	33.9907	12.3423	3.62554	3.08046e-241	5.73871e-240	yes	up
1840			65.6381	40.7201	5.96386	2.57625	6.63525e-44	3.72715e-43	yes	up
1841			59.8687	27.8206	7.97316	2.99515	5.79532e-66	4.13825e-65	yes	up
1842			24.4233	25.8787	3.49318	1.80454	1.09742e-31	5.13425e-31	yes	up
1843			7.03191	3.98358	6.50861	2.70235	3.83931e-17	1.33745e-16	yes	up
1845	-	arsenite methyltransferase [EC:2.1.1.137]	47.8055	21.0069	8.41715	3.07333	2.84699e-102	2.68255e-101	yes	up
1846			31.859	10.3756	11.4141	3.51275	1.81545e-34	8.84362e-34	yes	up
1847	rpoE	RNA polymerase sigma-70 factor, ECF subfamily	45.2115	16.8601	9.92402	3.31093	7.92645e-84	6.58665e-83	yes	up
1848	cheY	two-component system, chemotaxis family, chemotaxis protein CheY	1042.86	17.2739	223.843	7.80634	0	0	yes	up
1849			705.703	29.0026	90.0624	6.49285	5.66531e-87	4.811e-86	yes	up
1850	degP	serine protease Do [EC:3.4.21.107]	66.167	120.984	2.02538	1.0182	6.96423e-49	4.15465e-48	yes	up
1851	atpD	F-type H+/Na+-transporting ATPase subunit beta [EC:7.1.2.2 7.2.2.1]	115.568	49.5156	8.6368	3.1105	0	0	yes	up
1852	atpC	F-type H+-transporting ATPase subunit epsilon	76.0223	38.3578	7.34678	2.87711	4.98629e-85	4.17936e-84	yes	up
1853	atpI	ATP synthase protein I	43.8283	24.8739	6.52911	2.70689	5.75285e-35	2.82909e-34	yes	up
1854	atpB	F-type H+-transporting ATPase subunit a	34.6687	27.6381	4.64796	2.2166	6.82245e-47	3.98861e-46	yes	up
1855	atpE	F-type H+-transporting ATPase subunit c	12.1829	6.72445	6.69422	2.74292	1.84194e-11	5.09744e-11	yes	up
1856	atpF	F-type H+-transporting ATPase subunit b	59.8788	50.1837	4.42099	2.14437	3.65116e-79	2.90013e-78	yes	up
1857	atpA	F-type H+/Na+-transporting ATPase subunit alpha [EC:7.1.2.2 7.2.2.1]	61.4795	44.8402	5.08036	2.34493	1.05846e-166	1.46565e-165	yes	up
1858	atpG	F-type H+-transporting ATPase subunit gamma	77.1706	65.6357	4.35547	2.12283	2.41762e-123	2.63944e-122	yes	up
1859			138.383	92.3309	5.55686	2.47427	1.20047e-168	1.6773e-167	yes	up
1860			33.1544	28.8666	4.26173	2.09144	2.34661e-20	8.94335e-20	yes	up
1861	merP	periplasmic mercuric ion binding protein	46.8037	45.3433	3.82804	1.93661	1.09725e-35	5.47423e-35	yes	up
1862	merT	mercuric ion transport protein	59.9564	41.2047	5.38201	2.42814	9.97149e-41	5.38057e-40	yes	up
1863	-	small multidrug resistance family-3 protein	8.79137	6.50777	4.9874	2.31829	4.02076e-08	8.81414e-08	yes	up
1864	hipA	serine/threonine-protein kinase HipA [EC:2.7.11.1]	19.8856	12.2295	6.02437	2.59081	2.89367e-55	1.85648e-54	yes	up
1865	kefB	glutathione-regulated potassium-efflux system protein KefB	29.3932	9.24644	11.7726	3.55736	1.05255e-140	1.28404e-139	yes	up
1867			9.77433	2.07488	17.3956	4.12065	3.22992e-10	8.28541e-10	yes	up
1868	-	galactose oxidase [EC:1.1.3.9]	380.96	172.538	8.18072	3.03223	0	0	yes	up
1869			145.46	66.7342	8.06067	3.0109	2.71136e-163	3.69169e-162	yes	up
1870			357.835	227.435	5.82814	2.54304	0	0	yes	up
1871	betA	choline dehydrogenase [EC:1.1.99.1]	267.375	149.477	6.62627	2.7282	0	0	yes	up
1872	czcA	heavy metal efflux system protein	29.6001	36.0575	3.04106	1.60457	4.36956e-86	3.68839e-85	yes	up
1873	czcB	membrane fusion protein, heavy metal efflux system	16.2887	33.2134	1.81705	0.861601	4.91083e-09	1.15328e-08	no	up
1874	czcC	outer membrane protein, heavy metal efflux system	14.0365	46.3947	1.12159	0.165539	0.230954	0.262762	no	up
1875			248.313	276.222	3.32848	1.73486	2.16825e-130	2.46814e-129	yes	up
1876	aroK	shikimate kinase [EC:2.7.1.71]	26.6643	28.6939	3.44546	1.7847	1.71251e-18	6.21893e-18	yes	up
1877	aroE	shikimate dehydrogenase [EC:1.1.1.25]	40.619	68.8903	2.18184	1.12554	5.25811e-17	1.82513e-16	yes	up
1878	cpnA	cyclopentanol dehydrogenase [EC:1.1.1.163]	73.4774	117.372	2.31715	1.21235	4.40339e-39	2.31946e-38	yes	up
1879	-	tRNA (adenine57-N1/adenine58-N1)-methyltransferase catalytic subunit [EC:2.1.1.219 2.1.1.220]	104.883	85.3837	4.55445	2.18728	1.34967e-103	1.28186e-102	yes	up
1880	nfeD	membrane-bound serine protease (ClpP class)	193.746	94.8508	7.57507	2.92126	0	0	yes	up
1881	-	stomatin	355.878	230.367	5.7154	2.51485	2.64329e-167	3.67662e-166	yes	up
1882	rpoD	RNA polymerase primary sigma factor	2445.53	1117.77	8.10306	3.01847	0	0	yes	up
1883	lipB	lipoyl(octanoyl) transferase [EC:2.3.1.181]	306.599	192.521	5.89609	2.55976	3.76328e-225	6.62039e-224	yes	up
1884	gdhA	glutamate dehydrogenase (NAD(P)+) [EC:1.4.1.3]	205.26	146.897	5.17828	2.37247	0	0	yes	up
1885			100.328	59.6754	6.23578	2.64057	2.49135e-80	1.99321e-79	yes	up
1886	dppA1	D-amino peptidase [EC:3.4.11.-]	56.4044	49.8449	4.19218	2.0677	4.19382e-55	2.68728e-54	yes	up
1887			38.3784	40.4946	3.51787	1.8147	5.51166e-21	2.12783e-20	yes	up
1888	dacC	serine-type D-Ala-D-Ala carboxypeptidase (penicillin-binding protein 5/6) [EC:3.4.16.4]	44.7822	93.4941	1.77336	0.826482	1.32637e-17	4.69232e-17	no	up
1889			14.164	42.1211	1.24392	0.314898	0.405337	0.443684	no	up
1890			36.6086	29.5543	4.61162	2.20527	2.12936e-13	6.49037e-13	yes	up
1891			59.7943	48.497	4.56621	2.191	3.18019e-123	3.46464e-122	yes	up
1892			471.81	590.345	2.96513	1.56809	7.32182e-80	5.84273e-79	yes	up
1893	chlB	light-independent protochlorophyllide reductase subunit B [EC:1.3.7.7]	256.72	399.193	2.38215	1.25226	2.07943e-105	1.997e-104	yes	up
1894	ihfB	integration host factor subunit beta	94.4123	199.45	1.75268	0.809564	3.68912e-10	9.42742e-10	no	up
1895	sppA	protease IV [EC:3.4.21.-]	166.052	285.755	2.15525	1.10785	3.47163e-44	1.9579e-43	yes	up
1896	rpsA	small subunit ribosomal protein S1	265.135	585.737	1.67796	0.746711	6.74666e-40	3.59412e-39	no	up
1897	plsC	1-acyl-sn-glycerol-3-phosphate acyltransferase [EC:2.3.1.51]	307.152	304.491	3.73572	1.90139	1.86431e-158	2.4902e-157	yes	up
1898	cmk	CMP/dCMP kinase [EC:2.7.4.25]	166.06	314.251	1.95723	0.968815	2.01945e-37	1.03795e-36	no	up
1899	aroA	3-phosphoshikimate 1-carboxyvinyltransferase [EC:2.5.1.19]	206.556	342.692	2.23404	1.15966	1.25056e-83	1.03363e-82	yes	up
1900	tyrA2	prephenate dehydrogenase [EC:1.3.1.12]	205.818	377.587	2.01875	1.01346	2.44045e-61	1.66508e-60	yes	up
1901	aroA	3-deoxy-7-phosphoheptulonate synthase [EC:2.5.1.54]	246.437	353.154	2.5862	1.37084	1.74023e-119	1.85412e-118	yes	up
1902	hisC	histidinol-phosphate aminotransferase [EC:2.6.1.9]	168.244	182.984	3.40589	1.76803	4.23224e-176	6.12331e-175	yes	up
1903	pheA	chorismate mutase / prephenate dehydratase [EC:5.4.99.5 4.2.1.51]	352.287	165.016	7.90891	2.98348	0	0	yes	up
1904	ruvB	holliday junction DNA helicase RuvB [EC:5.6.2.4]	100.958	96.7129	3.86331	1.94984	9.67414e-99	8.93588e-98	yes	up
1905			99.9605	121.198	3.05943	1.61326	2.22331e-47	1.30573e-46	yes	up
1906	ruvA	holliday junction DNA helicase RuvA [EC:5.6.2.4]	43.0098	113.158	1.40696	0.492582	0.000220678	0.000353619	no	up
1907	-	translational activator of cytochrome c oxidase 1	326.262	328.121	3.68405	1.88129	5.71436e-212	9.56368e-211	yes	up
1908	pcoD	copper resistance protein D	65.9224	104.114	2.34741	1.23107	2.87769e-32	1.35698e-31	yes	up
1909			878.092	662.509	4.91205	2.29633	0	0	yes	up
1910	mrp	ATP-binding protein involved in chromosome partitioning	574.573	249.098	8.54978	3.09589	0	0	yes	up
1911			183.564	284.859	2.3868	1.25508	7.34785e-98	6.74686e-97	yes	up
1912			72.7119	81.4916	3.30815	1.72602	1.54066e-47	9.06193e-47	yes	up
1913	-	uncharacterized protein	21.8705	29.5039	2.74059	1.45449	1.30124e-07	2.73221e-07	yes	up
1914	pcaH	protocatechuate 3,4-dioxygenase, beta subunit [EC:1.13.11.3]	183.146	185.068	3.66857	1.87522	2.0396e-92	1.7971e-91	yes	up
1915			49.9838	41.1688	4.51002	2.17314	3.47016e-28	1.52705e-27	yes	up
1916			31.8975	44.1623	2.67668	1.42044	1.47855e-37	7.62221e-37	yes	up
1917	cysN	sulfate adenylyltransferase subunit 1 [EC:2.7.7.4]	133.02	196.008	2.51404	1.33001	4.37001e-138	5.23218e-137	yes	up
1918	cysD	sulfate adenylyltransferase subunit 2 [EC:2.7.7.4]	106.089	120.9	3.24961	1.70027	4.98826e-83	4.09455e-82	yes	up
1919	trpD	anthranilate phosphoribosyltransferase [EC:2.4.2.18]	156.81	225.307	2.5772	1.36581	5.66268e-100	5.25249e-99	yes	up
1920	cysH	phosphoadenosine phosphosulfate reductase [EC:1.8.4.8 1.8.4.10]	147.316	192.381	2.83667	1.5042	1.00445e-110	1.00974e-109	yes	up
1921	sir	sulfite reductase (ferredoxin) [EC:1.8.7.1]	219.66	193.078	4.2156	2.07574	0	0	yes	up
1922	cymR	Rrf2 family transcriptional regulator, cysteine metabolism repressor	270.502	127.565	7.85158	2.97298	5.54145e-262	1.11123e-260	yes	up
1923	glnG	two-component system, NtrC family, nitrogen regulation response regulator GlnG	72.9315	96.0092	2.81599	1.49364	2.68373e-44	1.51465e-43	yes	up
1924	hupB	DNA-binding protein HU-beta	78.805	277.27	1.05241	0.0736986	0.584769	0.619928	no	up
1925	thrS	threonyl-tRNA synthetase [EC:6.1.1.3]	407.213	459.418	3.2828	1.71493	6.52248e-307	1.5253e-305	yes	up
1926	infC	translation initiation factor IF-3	330.556	429.877	2.84852	1.51021	3.812e-137	4.53951e-136	yes	up
1927	rpmI	large subunit ribosomal protein L35	51.1945	48.8369	3.87135	1.95284	5.75152e-16	1.93479e-15	yes	up
1928	rplT	large subunit ribosomal protein L20	367.416	662.597	2.05246	1.03736	7.12606e-44	4.0014e-43	yes	up
1929	hepA	ATP-dependent helicase HepA [EC:5.6.2.-]	19.2046	27.8464	2.55178	1.3515	2.33749e-31	1.08767e-30	yes	up
1930			0.889855	0.903334	3.63125	1.86047	0.231258	0.26305	no	up
1931	recG	ATP-dependent DNA helicase RecG [EC:5.6.2.4]	15.8458	28.603	2.05044	1.03593	2.85351e-08	6.32428e-08	yes	up
1932	recG	ATP-dependent DNA helicase RecG [EC:5.6.2.4]	5.3085	7.07149	2.78242	1.47634	0.00265272	0.00385387	yes	up
1934			12.1924	8.28034	5.47746	2.45351	3.22598e-06	6.08003e-06	yes	up
1935			55.0663	37.7744	5.39963	2.43286	1.78089e-30	8.15436e-30	yes	up
1936			33.8992	41.5455	3.0225	1.59574	4.6851e-88	4.00718e-87	yes	up
1937			155.951	101.867	5.66316	2.50161	4.98442e-152	6.43032e-151	yes	up
1938	fdhD	FdhD protein	56.4311	52.6865	3.96891	1.98874	5.07623e-76	3.93713e-75	yes	up
1939	fdhA	formate dehydrogenase (coenzyme F420) alpha subunit [EC:1.17.98.3 1.8.98.6]	309.942	127.537	9.00818	3.17123	0	0	yes	up
1941			17.3088	9.11138	7.06139	2.81995	2.18609e-14	6.91941e-14	yes	up
1942	-	putative transcriptional regulator	22.2921	32.0799	2.5757	1.36496	1.86444e-09	4.50779e-09	yes	up
1943			4.87562	6.17637	2.90759	1.53982	0.01392	0.0187404	yes	up
1944			14.9625	25.1934	2.20513	1.14086	9.80574e-07	1.91839e-06	yes	up
1945	nac	LysR family transcriptional regulator, nitrogen assimilation regulatory protein	33.2087	44.8644	2.74536	1.457	7.70194e-26	3.24093e-25	yes	up
1946			77.7324	66.5205	4.33479	2.11596	5.88473e-53	3.67641e-52	yes	up
1947	mazF	mRNA interferase MazF [EC:3.1.-.-]	69.3549	25.9313	9.88777	3.30565	6.45478e-57	4.19683e-56	yes	up
1948	poxB	pyruvate dehydrogenase (quinone) [EC:1.2.5.1]	717.861	86.8021	30.6241	4.93659	0	0	yes	up
1949			105.232	7.43316	51.9044	5.69778	8.54771e-59	5.67684e-58	yes	up
1950			3419.78	361.446	35.0455	5.13116	0	0	yes	up
1951	pdhD	dihydrolipoyl dehydrogenase [EC:1.8.1.4]	3757.6	417.627	33.328	5.05866	0	0	yes	up
1952			1358.37	91.7404	54.8784	5.77817	0	0	yes	up
1953	-	glucoamylase [EC:3.2.1.3]	162.32	75.7869	7.93737	2.98866	0	0	yes	up
1954	garR	2-hydroxy-3-oxopropionate reductase [EC:1.1.1.60]	726.305	120.251	22.3685	4.4834	0	0	yes	up
1955			562.647	41.884	49.7062	5.63535	0	0	yes	up
1956	uvrY	two-component system, NarL family, invasion response regulator UvrY	649.2	211.766	11.3458	3.50408	0	0	yes	up
1957	glgP	glycogen phosphorylase [EC:2.4.1.1]	582.624	112.606	19.1711	4.26086	0	0	yes	up
1958	zwf	glucose-6-phosphate 1-dehydrogenase [EC:1.1.1.49 1.1.1.363]	1004.02	158.488	23.4697	4.55273	0	0	yes	up
1959	gntZ	6-phosphogluconate dehydrogenase [EC:1.1.1.44 1.1.1.343]	1443.77	275.697	19.3884	4.27712	0	0	yes	up
1960	tktA	transketolase [EC:2.2.1.1]	1365.94	230.302	21.9631	4.45701	0	0	yes	up
1961	tal-pgi	transaldolase / glucose-6-phosphate isomerase [EC:2.2.1.2 5.3.1.9]	1454	201.885	26.6823	4.73781	0	0	yes	up
1962			102.509	17.937	21.1288	4.40114	0	0	yes	up
1963	sqr	sulfide:quinone oxidoreductase [EC:1.8.5.4]	434.353	45.7477	35.1915	5.13715	0	0	yes	up
1964	narI	nitrate reductase gamma subunit [EC:1.7.5.1 1.7.99.-]	314.786	36.0676	32.259	5.01163	0	0	yes	up
1965	narJ	nitrate reductase molybdenum cofactor assembly chaperone NarJ/NarW	792.921	94.4084	31.1192	4.95973	0	0	yes	up
1966	nxrB	nitrate reductase / nitrite oxidoreductase, beta subunit [EC:1.7.5.1 1.7.99.-]	810.882	77.0514	39.0136	5.28591	0	0	yes	up
1967	nxrA	nitrate reductase / nitrite oxidoreductase, alpha subunit [EC:1.7.5.1 1.7.99.-]	738.232	65.5424	41.6994	5.38195	0	0	yes	up
1969	gst	glutathione S-transferase [EC:2.5.1.18]	628.443	159.948	14.5459	3.86254	0	0	yes	up
1970			305.761	22.5539	50.4658	5.65723	3.90025e-80	3.11396e-79	yes	up
1971			1210.18	269.465	16.6449	4.05701	0	0	yes	up
1972	gapA	glyceraldehyde 3-phosphate dehydrogenase (phosphorylating) [EC:1.2.1.12]	682.46	66.2803	38.1412	5.25328	0	0	yes	up
1974	zwf	glucose-6-phosphate 1-dehydrogenase [EC:1.1.1.49 1.1.1.363]	584.62	48.961	44.2164	5.46651	0	0	yes	up
1975	merP	periplasmic mercuric ion binding protein	679.532	42.609	59.1746	5.88691	0	0	yes	up
1976	ndh	NADH:quinone reductase (non-electrogenic) [EC:1.6.5.9]	1163.65	105.205	40.9348	5.35526	0	0	yes	up
1977	pgi	glucose-6-phosphate isomerase [EC:5.3.1.9]	985.273	83.3565	43.764	5.45167	0	0	yes	up
1978	talB	transaldolase [EC:2.2.1.2]	1233.79	104.828	43.5983	5.4462	0	0	yes	up
1979	tktA	transketolase [EC:2.2.1.1]	1280.92	110.599	42.8801	5.42224	0	0	yes	up
1980	xfp	xylulose-5-phosphate/fructose-6-phosphate phosphoketolase [EC:4.1.2.9 4.1.2.22]	1169.67	77.5085	55.9342	5.80566	0	0	yes	up
1981	mtfA	MtfA peptidase	452.831	41.3908	40.5209	5.34059	0	0	yes	up
1982	-	DNA-3-methyladenine glycosylase [EC:3.2.2.21]	877.905	125.76	25.8626	4.69279	0	0	yes	up
1983	alkA	DNA-3-methyladenine glycosylase II [EC:3.2.2.21]	1729.88	121.872	52.5468	5.71553	0	0	yes	up
1984			189.356	107.599	6.52152	2.70521	3.59378e-242	6.71114e-241	yes	up
1985			35.552	14.5568	9.05993	3.1795	3.50013e-60	2.36309e-59	yes	up
1986			1.37028	2.18796	2.32101	1.21475	0.286402	0.32108	no	up
1987	recA	recombination protein RecA	298.162	128.714	8.59222	3.10303	0	0	yes	up
1988	recX	regulatory protein	89.9648	127.313	2.61754	1.38821	1.98775e-38	1.03785e-37	yes	up
1989	alaS	alanyl-tRNA synthetase [EC:6.1.1.7]	198.611	136.16	5.40533	2.43438	0	0	yes	up
1990	ruvX	putative pre-16S rRNA nuclease [EC:3.1.-.-]	507.439	199.199	9.42615	3.23667	0	0	yes	up
1991	-	UPF0755 protein	131.384	59.8918	8.11232	3.02011	1.23036e-216	2.0977e-215	yes	up
1992	deoC	deoxyribose-phosphate aldolase [EC:4.1.2.4]	63.4354	31.1124	7.55242	2.91694	1.33568e-136	1.58329e-135	yes	up
1993	deoB	phosphopentomutase [EC:5.4.2.7]	70.7717	60.2391	4.35479	2.1226	1.22469e-127	1.37387e-126	yes	up
1994	-	putative glutamine amidotransferase	112.172	174.38	2.37932	1.25055	2.08734e-25	8.73118e-25	yes	up
1996	-	two-component system, chemotaxis family, sensor kinase Cph1 [EC:2.7.13.3]	123.694	93.8553	4.88089	2.28714	4.24842e-305	9.83105e-304	yes	up
1997	cheBR	two-component system, chemotaxis family, CheB/CheR fusion protein [EC:2.1.1.80 3.1.1.61]	251.83	208.005	4.48621	2.1655	0	0	yes	up
1998			683.174	356.074	7.10879	2.8296	0	0	yes	up
1999			90.8772	67.1236	5.02122	2.32804	3.25762e-135	3.82055e-134	yes	up
2000			30.4568	22.3397	5.0504	2.3364	3.82031e-18	1.37572e-17	yes	up
2001			77.0122	84.8995	3.35285	1.74539	1.66204e-19	6.19104e-19	yes	up
2002			21.661	19.3979	4.14209	2.05036	3.07756e-14	9.68761e-14	yes	up
2003			89.446	162.246	2.0419	1.02991	1.62513e-12	4.74064e-12	yes	up
2004	mlaC	phospholipid transport system substrate-binding protein	6.66463	16.6763	1.47422	0.559955	0.0788268	0.0965306	no	up
2005	-	uncharacterized protein	29.4022	68.4802	1.5909	0.669844	1.60989e-16	5.50292e-16	no	up
2006			14.9461	102.426	0.539709	-0.889746	0.000135117	0.000220857	no	down
2007			7.60516	116.424	0.24152	-2.04979	5.87525e-20	2.21895e-19	yes	down
2008			9.5114	33.2855	1.06322	0.0884454	0.831737	0.85019	no	up
2009			217.552	287.307	2.80692	1.48899	2.0394e-92	1.7971e-91	yes	up
2010			9.70807	13.0641	2.74956	1.4592	1.86682e-20	7.13232e-20	yes	up
2011			17.7914	6.92929	9.45768	3.24149	7.18965e-20	2.70678e-19	yes	up
2012	hicB	antitoxin HicB	7.25162	8.10736	3.31159	1.72752	0.000716069	0.00109692	yes	up
2013	hicA	mRNA interferase HicA [EC:3.1.-.-]	12.5098	17.6677	2.62259	1.39099	0.000972547	0.00147175	yes	up
2014			103.094	105.763	3.61132	1.85253	2.18354e-103	2.06875e-102	yes	up
2015			26.5002	113.246	0.866589	-0.206581	0.00265543	0.00385708	no	down
2016	bapA	large repetitive protein	18.8787	84.556	0.826148	-0.275527	0.00142212	0.00211712	no	down
2017			19.8966	102.027	0.722405	-0.469121	9.67313e-10	2.39331e-09	no	down
2018			15.963	105.192	0.561992	-0.831378	2.68012e-36	1.3493e-35	no	down
2019			30.962	128.532	0.891866	-0.165101	0.0444723	0.0564324	no	down
2020	-	uncharacterized protein	190.166	293.942	2.39844	1.2621	1.80415e-53	1.13261e-52	yes	up
2021			56.037	129.927	1.59781	0.676096	7.05979e-06	1.28913e-05	no	up
2022			979.104	1533.63	2.36354	1.24095	1.04658e-115	1.09031e-114	yes	up
2023	prdX	Ala-tRNA(Pro) deacylase [EC:3.1.1.-]	256.498	590.061	1.60842	0.685642	4.31849e-14	1.35196e-13	no	up
2024	sthA	NAD(P) transhydrogenase [EC:1.6.1.1]	36.6267	25.1832	5.39445	2.43147	1.02372e-104	9.79495e-104	yes	up
2025			115.158	96.6263	4.41045	2.14092	2.68993e-110	2.69707e-109	yes	up
2026	proA	glutamate-5-semialdehyde dehydrogenase [EC:1.2.1.41]	52.906	64.6126	3.03185	1.6002	1.27989e-84	1.06987e-83	yes	up
2027	hemK	release factor glutamine methyltransferase [EC:2.1.1.297]	9.43194	9.27239	3.76837	1.91394	4.94543e-22	1.94414e-21	yes	up
2028			113.794	93.9037	4.4957	2.16855	2.64253e-110	2.65127e-109	yes	up
2029			123.025	182.772	2.49416	1.31855	5.72331e-47	3.34728e-46	yes	up
2030			44.8741	110.559	1.50384	0.588656	5.10394e-07	1.02297e-06	no	up
2031			81.0573	152.658	1.96816	0.976851	4.97066e-32	2.3368e-31	no	up
2032			62.6841	120.326	1.93108	0.94941	3.898e-28	1.71288e-27	no	up
2033			17.6045	41.1193	1.58427	0.663822	0.0220446	0.0290124	no	up
2034			197.905	101.637	7.22321	2.85264	4.93069e-177	7.18081e-176	yes	up
2035			15.3852	2.06547	27.5639	4.78471	1.32167e-14	4.22396e-14	yes	up
2036	-	tripartite motif-containing protein 71 [EC:2.3.2.27]	401.215	318.029	4.67559	2.22515	0	0	yes	up
2037	guaB	IMP dehydrogenase [EC:1.1.1.205]	284.086	317.39	3.31648	1.72965	1.96657e-245	3.71727e-244	yes	up
2038	guaA	GMP synthase (glutamine-hydrolysing) [EC:6.3.5.2]	102.33	100.796	3.7605	1.91092	7.61312e-127	8.49126e-126	yes	up
2039	rluB	23S rRNA pseudouridine2605 synthase [EC:5.4.99.22]	53.6761	59.1917	3.35463	1.74615	1.58874e-44	9.00266e-44	yes	up
2040	aspS	aspartyl-tRNA synthetase [EC:6.1.1.12]	203.734	358.028	2.10813	1.07596	1.19056e-94	1.06785e-93	yes	up
2041	aroC	chorismate synthase [EC:4.2.3.5]	88.4861	170.328	1.92491	0.944791	1.51911e-44	8.61756e-44	no	up
2042			6.72202	16.6639	1.49061	0.575901	0.107378	0.129001	no	up
2043	-	cyclic di-GMP phosphodiesterase [EC:3.1.4.-]	11.773	13.9693	3.13332	1.64769	4.63649e-12	1.32236e-11	yes	up
2045	rph	ribonuclease PH [EC:2.7.7.56]	284.871	187.077	5.63892	2.49542	0	0	yes	up
2046	rdgB	XTP/dITP diphosphohydrolase [EC:3.6.1.66]	117.025	184.524	2.34684	1.23072	1.52789e-40	8.22725e-40	yes	up
2047			3.3358	2.21132	5.63862	2.49534	0.00890974	0.0122486	yes	up
2048			5.26117	2.67471	7.29187	2.86629	0.000201675	0.000323973	yes	up
2050	flgR	two-component system, NtrC family, response regulator	50.1722	53.5213	3.4717	1.79564	6.38463e-97	5.82099e-96	yes	up
2052	cikA	two-component system, sensor histidine kinase and response regulator [EC:2.7.13.3]	38.2148	53.5364	2.64247	1.40188	1.10029e-48	6.54883e-48	yes	up
2053	-	putative tryptophan/tyrosine transport system substrate-binding protein	45.7841	42.2117	4.01569	2.00565	4.6297e-69	3.39037e-68	yes	up
2054			20.6804	39.4806	1.93557	0.952755	1.39042e-07	2.91392e-07	no	up
2055			39.7151	75.6219	1.94575	0.960328	1.09551e-33	5.26857e-33	no	up
2056	fhaC	hemolysin activation/secretion protein	30.5993	59.2453	1.91326	0.93603	1.73496e-29	7.82828e-29	no	up
2057			33.4812	110.384	1.12456	0.169367	0.0273642	0.0356557	no	up
2058			17.2741	85.3461	0.749393	-0.416205	0.0186256	0.0247207	no	down
2059			3.02162	5.63015	1.99043	0.993079	0.193084	0.222571	no	up
[truncated: 2,415 more rows]

## Sheet: bin85
seq_id	KEGG_name	KO_description	Acid_tpm	Neutral_tpm	fc	log2fc	pvalue	padjust	significant	regulate
2			0.0732872	29.0313	0.0100181	-6.64125	9.31546e-08	1.98067e-07	yes	down
3	-	putative transposase	0	2.70859	0.0326572	-4.93646	0.00299439	0.00432265	yes	down
4	-	putative transposase	0	2.53621	0.0559771	-4.15902	0.0304251	0.0394019	yes	down
5			0.097906	2.47504	0.156741	-2.67355	0.15651	0.182973	no	down
6	-	uncharacterized protein	0	9.01599	0.0112225	-6.47746	1.47463e-06	2.84825e-06	yes	down
7			0.614976	32.3414	0.0702907	-3.83052	1.26998e-08	2.89211e-08	yes	down
8	-	ATP:ADP antiporter, AAA family	0	0.83029	0.0488713	-4.35487	0.0143343	0.019268	yes	down
9	ltaE	threonine aldolase [EC:4.1.2.48]	1.55189	11.1863	0.514209	-0.959574	0.013179	0.0177861	no	down
10	-	uncharacterized protein	0.383518	54.183	0.0261934	-5.25465	6.68625e-30	3.03726e-29	yes	down
11	gntZ	6-phosphogluconate dehydrogenase [EC:1.1.1.44 1.1.1.343]	0	43.3265	0.00132172	-9.56337	1.28829e-15	4.2835e-15	yes	down
12	zwf	glucose-6-phosphate 1-dehydrogenase [EC:1.1.1.49 1.1.1.363]	0	42.9379	0.000769425	-10.3439	3.40514e-18	1.22793e-17	yes	down
13			0	20.8824	0.00957434	-6.70661	3.29702e-07	6.70711e-07	yes	down
14			0	11.3885	0.0155952	-6.00275	1.08007e-05	1.93853e-05	yes	down
15			0	1.91343	0.0854922	-3.54806	0.0790819	0.0968029	no	down
16			0	2.58771	0.0848603	-3.55877	0.0831195	0.101425	no	down
17			0.168121	15.4082	0.0406715	-4.61984	0.00033923	0.000535279	yes	down
18			0	10.7177	0.00902059	-6.79256	1.49732e-07	3.13244e-07	yes	down
19			0	5.69303	0.029796	-5.06874	0.00122815	0.00184089	yes	down
20			0	11.7872	0.0145811	-6.09975	1.05685e-05	1.89892e-05	yes	down
21			0.106341	19.1142	0.0205383	-5.60554	1.08138e-12	3.18025e-12	yes	down
22			0	12.9132	0.0180428	-5.79243	3.45354e-05	5.94114e-05	yes	down
23	mycP	membrane-anchored mycosin MYCP [EC:3.4.21.-]	0.114449	30.5923	0.0138116	-6.17798	9.0126e-16	3.01348e-15	yes	down
24	roxA	exo-cleaving rubber dioxygenase [EC:1.13.11.85]	0.107367	12.0207	0.0330414	-4.91958	1.03458e-17	3.66759e-17	yes	down
25	trxA	thioredoxin 1	0	5.16358	0.0304871	-5.03566	0.00105935	0.00159671	yes	down
26	tesA	acyl-CoA thioesterase I [EC:3.1.2.- 3.1.2.2 3.1.1.2 3.1.1.5]	0.0781409	20.7901	0.0139639	-6.16215	9.91679e-09	2.27743e-08	yes	down
27			0.0556056	1.8579	0.110439	-3.17868	0.00249349	0.00362901	yes	down
28	-	cyclic di-GMP phosphodiesterase [EC:3.1.4.-]	0.0642839	2.9597	0.0804342	-3.63605	0.000121164	0.000199059	yes	down
29	tehB	tellurite methyltransferase [EC:2.1.1.265]	0.425126	56.0514	0.0280713	-5.15476	6.95769e-37	3.54083e-36	yes	down
30	-	3',5'-nucleoside bisphosphate phosphatase [EC:3.1.3.97]	0.177132	38.6374	0.0169481	-5.88273	8.00512e-06	1.4554e-05	yes	down
31	prkC	eukaryotic-like serine/threonine-protein kinase [EC:2.7.11.1]	0.14311	2.46805	0.215199	-2.21626	0.0199077	0.0263411	yes	down
32			0.147626	1.68886	0.326523	-1.61474	0.43508	0.473928	no	down
33			0.86265	82.5658	0.0387797	-4.68855	6.6351e-16	2.22912e-15	yes	down
34	cca	tRNA nucleotidyltransferase (CCA-adding enzyme) [EC:2.7.7.72 3.1.3.- 3.1.4.-]	0.120882	50.6976	0.00882474	-6.82423	1.24376e-10	3.27461e-10	yes	down
35			0	19.7115	0.00333244	-8.2292	2.36708e-11	6.51114e-11	yes	down
36	pgmB	beta-phosphoglucomutase [EC:5.4.2.6]	0.0730001	12.7903	0.0211846	-5.56084	4.44654e-07	8.95264e-07	yes	down
37	-	iron complex transport system substrate-binding protein	0.319113	26.4252	0.0446557	-4.48501	1.01187e-19	3.79292e-19	yes	down
38	crtB	15-cis-phytoene synthase [EC:2.5.1.32]	0.0289965	19.9307	0.00580563	-7.42833	9.74215e-10	2.41001e-09	yes	down
39	crtQ	zeta-carotene desaturase [EC:1.3.5.6]	0	3.54104	0.0110034	-6.5059	8.72374e-07	1.71364e-06	yes	down
40			0.072052	20.1641	0.013257	-6.2371	6.16772e-09	1.43799e-08	yes	down
41			0	20.2633	0.00189006	-9.04735	5.33072e-14	1.6665e-13	yes	down
42			0	14.4645	0.00165071	-9.2427	1.29347e-14	4.13777e-14	yes	down
43	bioF	8-amino-7-oxononanoate synthase [EC:2.3.1.47]	0	7.40349	0.00619576	-7.3345	9.11474e-09	2.09853e-08	yes	down
44			0	9.66889	0.00519864	-7.58765	1.08521e-09	2.67731e-09	yes	down
45			0	7.60594	0.00996268	-6.64925	4.7001e-07	9.44965e-07	yes	down
46			0	17.0085	0.0025039	-8.64161	9.46155e-13	2.79318e-12	yes	down
47	-	uncharacterized protein	0	4.47171	0.013467	-6.21443	3.51788e-06	6.60925e-06	yes	down
48	atoC	two-component system, NtrC family, response regulator AtoC	0	6.57177	0.00566822	-7.46289	2.62291e-09	6.28077e-09	yes	down
49			0	2.18293	0.0375815	-4.73383	0.00306536	0.00442047	yes	down
50	udg	uracil-DNA glycosylase [EC:3.2.2.27]	0.380815	75.0535	0.0187913	-5.73379	1.66528e-31	7.76277e-31	yes	down
51	relE	mRNA interferase RelE/StbE	0	5.55485	0.0312763	-4.99878	0.00133311	0.00199072	yes	down
52	yefM	antitoxin YefM	1.16591	76.4908	0.0564454	-4.147	9.33982e-18	3.31704e-17	yes	down
53	ltrA	RNA-directed DNA polymerase [EC:2.7.7.49]	0	17.5903	0.00268338	-8.54173	1.93623e-12	5.62169e-12	yes	down
55	prkC	eukaryotic-like serine/threonine-protein kinase [EC:2.7.11.1]	0	10.0393	0.00193589	-9.01279	6.95044e-14	2.16194e-13	yes	down
56			0.439175	80.476	0.0201929	-5.63001	4.9198e-23	1.9711e-22	yes	down
57	-	carboxymethylenebutenolidase [EC:3.1.1.45]	19.8826	92.9375	0.79353	-0.333644	0.0273327	0.0356177	no	down
58	pmbA	PmbA protein	0.407248	72.9213	0.020686	-5.5952	1.52969e-65	1.08579e-64	yes	down
59	tldD	TldD protein	0.594048	95.3097	0.0231109	-5.43528	1.83612e-88	1.57654e-87	yes	down
60	uppS	undecaprenyl diphosphate synthase [EC:2.5.1.31]	0.0635268	41.665	0.00566936	-7.4626	9.62003e-13	2.83794e-12	yes	down
61	cdsA	phosphatidate cytidylyltransferase [EC:2.7.7.41]	1.02246	20.2022	0.18737	-2.41604	3.83837e-10	9.80073e-10	yes	down
62	dxr	1-deoxy-D-xylulose-5-phosphate reductoisomerase [EC:1.1.1.267]	0.344934	48.7872	0.0261646	-5.25624	1.00691e-39	5.34934e-39	yes	down
63	rseP	regulator of sigma E protease [EC:3.4.24.-]	1.61767	150.085	0.0399448	-4.64585	3.70838e-149	4.698e-148	yes	down
64	proS	prolyl-tRNA synthetase [EC:6.1.1.15]	0.08737	45.6286	0.00709248	-7.13949	6.67349e-32	3.13068e-31	yes	down
65	pilB	type IV pilus assembly protein PilB	0	3.30539	0.00668429	-7.22501	1.30244e-08	2.96212e-08	yes	down
67			0.249188	13.3724	0.0690094	-3.85706	2.09482e-05	3.67227e-05	yes	down
69	rhlE	ATP-dependent RNA helicase RhlE [EC:3.6.4.13]	1.20503	53.9996	0.0826953	-3.59605	8.09591e-53	5.04967e-52	yes	down
71			1.79217	30.9879	0.213884	-2.2251	3.22325e-26	1.36474e-25	yes	down
72	-	chitinase [EC:3.2.1.14]	0.0473357	16.9572	0.0103407	-6.59553	6.26474e-10	1.57442e-09	yes	down
73	-	NTE family protein	0.817264	43.4783	0.0697464	-3.84174	7.00088e-12	1.97956e-11	yes	down
74	-	arylsulfatase A [EC:3.1.6.8]	4.09707	31.397	0.483738	-1.0477	1.03206e-08	2.36631e-08	yes	down
75			0	2.0457	0.0678065	-3.88243	0.0476295	0.060138	no	down
76			0	6.99242	0.0054123	-7.52954	1.69831e-09	4.12092e-09	yes	down
77	yfbK	Ca-activated chloride channel homolog	0.0546501	5.98489	0.0337439	-4.88923	1.79191e-09	4.33989e-09	yes	down
79	yfbK	Ca-activated chloride channel homolog	0.114822	5.48492	0.0777416	-3.68517	6.49138e-06	1.18899e-05	yes	down
80			0	8.98261	0.011313	-6.46588	9.37225e-07	1.83684e-06	yes	down
81			0.0515725	11.7525	0.0161782	-5.9498	6.43085e-08	1.38696e-07	yes	down
83			0	11.9891	0.00473776	-7.72158	4.36309e-10	1.10966e-09	yes	down
84	speE	spermidine synthase [EC:2.5.1.16]	0.0196043	17.4138	0.00417782	-7.90303	2.60418e-14	8.21253e-14	yes	down
85	-	arylsulfatase A [EC:3.1.6.8]	0.0316468	46.548	0.00251423	-8.63567	6.05909e-17	2.09751e-16	yes	down
86	moxR	MoxR-like ATPase [EC:3.6.3.-]	0.049982	16.4064	0.0113082	-6.46648	1.28864e-09	3.16256e-09	yes	down
87			0	12.296	0.00712094	-7.13372	2.79459e-08	6.19548e-08	yes	down
88			0	4.45086	0.0202992	-5.62243	8.2418e-05	0.000137387	yes	down
89			0	5.94915	0.015402	-6.02074	1.059e-05	1.90256e-05	yes	down
90	mazF	mRNA interferase MazF [EC:3.1.-.-]	0	8.4068	0.0180053	-5.79543	5.46921e-05	9.2514e-05	yes	down
91			0	13.7578	0.0179906	-5.79661	3.22449e-05	5.56318e-05	yes	down
92	metH	5-methyltetrahydrofolate--homocysteine methyltransferase [EC:2.1.1.13]	0.0813243	21.1149	0.0142735	-6.13052	8.94984e-10	2.22324e-09	yes	down
93			0	31.2831	0.00206852	-8.91719	1.59202e-13	4.87366e-13	yes	down
94			0	2.25753	0.0401924	-4.63694	0.00578138	0.00809895	yes	down
95			0	6.78692	0.016184	-5.94929	1.78092e-05	3.13943e-05	yes	down
96			0.108503	22.7448	0.0189048	-5.72511	1.09588e-05	1.9654e-05	yes	down
97			2.1063	151.329	0.0514841	-4.27973	2.28336e-30	1.04427e-29	yes	down
98			0	5.0391	0.013786	-6.18066	5.48915e-06	1.01224e-05	yes	down
99	-	formylglycine-generating enzyme [EC:1.8.3.7]	0.0651628	14.2556	0.0168883	-5.88783	8.52427e-08	1.81894e-07	yes	down
100			0.0712892	11.7022	0.0224532	-5.47693	1.40058e-06	2.71268e-06	yes	down
101			0.152697	51.9642	0.010909	-6.51834	8.7976e-10	2.18753e-09	yes	down
102			0.443841	30.3991	0.0540853	-4.20862	2.62071e-06	4.97807e-06	yes	down
103			0	8.97062	0.020921	-5.5789	0.000104849	0.000173138	yes	down
104	hemN	oxygen-independent coproporphyrinogen III oxidase [EC:1.3.98.3]	0	26.4682	0.00170679	-9.1945	2.47742e-14	7.82075e-14	yes	down
105			0	17.3944	0.0137624	-6.18313	6.23273e-06	1.14296e-05	yes	down
106	clpS	ATP-dependent Clp protease adaptor protein ClpS	0.168502	7.21971	0.0860408	-3.53883	0.00853128	0.0117614	yes	down
107			0	4.08758	0.0377344	-4.72798	0.00368263	0.00526804	yes	down
108			0.335141	105.906	0.0117103	-6.41607	7.79558e-36	3.89427e-35	yes	down
109			0.889056	71.7929	0.0458354	-4.4474	4.45443e-25	1.85474e-24	yes	down
110	-	biliverdin reductase / flavin reductase [EC:1.3.1.24 1.5.1.30]	0.23909	47.4319	0.0186975	-5.74101	1.03778e-19	3.88912e-19	yes	down
111	mhpC	2-hydroxy-6-oxonona-2,4-dienedioate hydrolase [EC:3.7.1.14]	0	6.95485	0.00771028	-7.019	4.07742e-08	8.93581e-08	yes	down
112			0.157019	16.9528	0.0343653	-4.8629	2.41704e-05	4.21282e-05	yes	down
113			0	12.1925	0.00573465	-7.44608	2.57876e-09	6.18079e-09	yes	down
114			0.080979	23.603	0.012703	-6.29869	4.25748e-09	1.00411e-08	yes	down
115			0.205714	52.9368	0.0143888	-6.11891	1.30804e-15	4.34731e-15	yes	down
116			0	11.4452	0.0185783	-5.75024	4.43448e-05	7.55976e-05	yes	down
117			0.272156	8.96484	0.112657	-3.14999	3.95426e-08	8.67327e-08	yes	down
118	-	putative transposase	0	4.49516	0.0199728	-5.64582	6.51088e-05	0.000109536	yes	down
119			0	2.17052	0.0744076	-3.74841	0.106602	0.12814	no	down
120			0.0424099	7.37619	0.0228541	-5.4514	3.25139e-05	5.6077e-05	yes	down
121			0.0323827	15.6312	0.008224	-6.92594	1.97272e-08	4.42796e-08	yes	down
122	-	uncharacterized protein	0	14.7014	0.00462682	-7.75576	4.21053e-10	1.07192e-09	yes	down
123			1.45497	22.4528	0.240673	-2.05485	1.33067e-07	2.7921e-07	yes	down
124	oxyE	6-methylpretetramide 4-monooxygenase [EC:1.14.13.232]	0.196561	13.5038	0.053919	-4.21306	9.79194e-15	3.14957e-14	yes	down
125	-	mitochondrial cardiolipin hydrolase [EC:3.1.4.-]	0	2.53067	0.0355341	-4.81465	0.00280999	0.00406746	yes	down
126			0	2.72391	0.0493955	-4.33948	0.0131101	0.0176993	yes	down
127			0.694547	2.39993	1.06978	0.0973174	0.942751	0.950363	no	up
128	mazF	mRNA interferase MazF [EC:3.1.-.-]	0	3.90463	0.0387203	-4.69076	0.00364276	0.0052139	yes	down
129			0	1.97022	0.10682	-3.22675	0.141458	0.166673	no	down
130	rayT	REP-associated tyrosine transposase	0.179338	19.5553	0.033956	-4.88019	2.49058e-13	7.57649e-13	yes	down
131			0.217587	29.478	0.0272814	-5.19594	6.90336e-05	0.000115837	yes	down
132			0.152697	28.948	0.0195322	-5.678	3.08961e-07	6.29511e-07	yes	down
133			14.2237	7.0419	7.46629	2.90039	1.1174e-10	2.94642e-10	yes	up
134	cysK	cysteine synthase [EC:2.5.1.47]	0.64607	77.0318	0.0310172	-5.01079	3.5899e-50	2.17345e-49	yes	down
135	moeB	molybdopterin-synthase adenylyltransferase [EC:2.7.7.80]	0.457613	79.7522	0.0213645	-5.54864	1.06888e-07	2.26056e-07	yes	down
136	thrC	threonine synthase [EC:4.2.3.1]	0.199906	60.7875	0.0121812	-6.3592	7.60851e-40	4.04768e-39	yes	down
137	moaD	sulfur-carrier protein	0	9.0322	0.0208635	-5.58288	0.000148795	0.000242167	yes	down
138	-	L-aspartate semialdehyde sulfurtransferase ferredoxin	0	11.4807	0.0185483	-5.75257	3.87892e-05	6.65e-05	yes	down
139	moeB	molybdopterin-synthase adenylyltransferase [EC:2.7.7.80]	0.436131	86.4455	0.0186789	-5.74245	5.45166e-43	3.0326e-42	yes	down
140	mec	[CysO sulfur-carrier protein]-S-L-cysteine hydrolase [EC:3.13.1.6]	0.588977	32.8764	0.0664328	-3.91196	4.50092e-13	1.35062e-12	yes	down
141			0.146331	16.9082	0.0320842	-4.96199	2.05071e-05	3.59618e-05	yes	down
143			0.513497	29.0579	0.0655612	-3.93101	1.11054e-05	1.99054e-05	yes	down
144	-	ATP-binding cassette, subfamily B, bacterial	0.261516	7.14844	0.135317	-2.88558	0.0503421	0.0633614	no	down
145	def	peptide deformylase [EC:3.5.1.88]	2.33515	79.3934	0.108763	-3.20073	1.33758e-28	5.92477e-28	yes	down
146			28.2947	40.5269	2.58362	1.3694	4.3274e-20	1.63916e-19	yes	up
147	czcA	heavy metal efflux system protein	5.42421	10.2532	1.95978	0.970692	2.90146e-10	7.4651e-10	no	up
148	czcB	membrane fusion protein, heavy metal efflux system	3.80612	7.7208	1.82027	0.864154	0.00332376	0.00477232	no	up
149	czcC	outer membrane protein, heavy metal efflux system	0.468881	7.70679	0.224362	-2.1561	0.000179052	0.000288951	yes	down
150	csoR	CsoR family transcriptional regulator, copper-sensing transcriptional repressor	0	9.63193	0.0173134	-5.85197	2.56279e-05	4.46081e-05	yes	down
151	glgC	glucose-1-phosphate adenylyltransferase [EC:2.7.7.27]	40.4676	100.503	1.49125	0.576526	4.02357e-12	1.15073e-11	no	up
152	helY	ATP-dependent RNA helicase HelY [EC:3.6.4.-]	8.05696	33.4442	0.892001	-0.164882	0.229281	0.260974	no	down
153	helY	ATP-dependent RNA helicase HelY [EC:3.6.4.-]	32.1984	73.6708	1.61635	0.692743	1.12969e-08	2.58174e-08	no	up
154			3.83975	10.3949	1.36378	0.447613	0.143758	0.169177	no	up
155			0.286089	4.76205	0.222244	-2.16978	0.00931653	0.0127874	yes	down
156			0	18.0556	0.00982699	-6.66904	4.76163e-07	9.57086e-07	yes	down
157	tuaG	teichuronic acid biosynthesis glycosyltransferase TuaG [EC:2.4.-.-]	0.88475	21.3293	0.153711	-2.70171	3.73559e-17	1.30249e-16	yes	down
158			0.263395	95.4526	0.0101859	-6.61729	1.09843e-07	2.32021e-07	yes	down
159	-	putative transposase	0	4.56802	0.0458532	-4.44683	0.00915412	0.0125734	yes	down
160	flgR	two-component system, NtrC family, response regulator	0.144349	5.25495	0.101985	-3.29356	8.89722e-06	1.61003e-05	yes	down
161	-	putative transposase	0.122659	22.8949	0.0198307	-5.65612	4.40218e-07	8.86794e-07	yes	down
162	lpcC	mannosyltransferase [EC:2.4.1.-]	0.156547	5.53776	0.104249	-3.2619	0.000959462	0.00145252	yes	down
163			0.881129	76.7696	0.0425167	-4.55583	7.72199e-59	5.13065e-58	yes	down
164	capA	gamma-polyglutamate biosynthesis protein CapA	0.0435143	13.2022	0.0122097	-6.35583	3.63935e-09	8.63063e-09	yes	down
165	paaK	phenylacetate-CoA ligase [EC:6.2.1.30]	0.116296	4.78377	0.0901481	-3.47156	6.28131e-06	1.15174e-05	yes	down
166	wcaL	colanic acid/amylovoran/stewartan biosynthesis glycosyltransferase WcaL/AmsK/CpsK [EC:2.4.-.-]	0.0811141	6.3287	0.0473457	-4.40062	3.05087e-07	6.21946e-07	yes	down
167	icaB	poly-beta-1,6-N-acetyl-D-glucosamine N-deacetylase [EC:3.5.1.-]	0.137639	4.53094	0.112245	-3.15528	8.64104e-05	0.000143841	yes	down
168	bshA	L-malate glycosyltransferase [EC:2.4.1.-]	0.0445027	4.33632	0.0380485	-4.71602	5.43133e-05	9.19135e-05	yes	down
169	bshA	L-malate glycosyltransferase [EC:2.4.1.-]	0	7.26832	0.00629442	-7.31171	6.12605e-09	1.42892e-08	yes	down
170	-	polysaccharide transporter, PST family	0.120449	4.92345	0.0907093	-3.46261	1.84509e-06	3.54477e-06	yes	down
171			0.112665	10.4246	0.039973	-4.64483	4.03531e-15	1.31822e-14	yes	down
172	arnC	undecaprenyl-phosphate 4-deoxy-4-formamido-L-arabinose transferase [EC:2.4.2.53]	0.106013	9.19218	0.0428021	-4.54617	7.93986e-08	1.69845e-07	yes	down
173	-	glycosyltransferase 2 family protein	0.107457	10.5582	0.0376789	-4.7301	1.25602e-08	2.86073e-08	yes	down
174			0.345157	15.0386	0.0849928	-3.55652	7.33001e-16	2.45672e-15	yes	down
175	lacA	galactoside O-acetyltransferase [EC:2.3.1.18]	0.268584	15.7378	0.0633554	-3.98039	9.54831e-10	2.36394e-09	yes	down
176	pgaB	poly-beta-1,6-N-acetyl-D-glucosamine N-deacetylase [EC:3.5.1.-]	0.171942	9.31485	0.0682494	-3.87304	7.77002e-08	1.66281e-07	yes	down
177			0	14.8543	0.00479858	-7.70318	7.31147e-10	1.82917e-09	yes	down
178	pgaC	poly-beta-1,6-N-acetyl-D-glucosamine synthase [EC:2.4.1.-]	0.216156	16.5309	0.0483372	-4.37072	5.68398e-15	1.84706e-14	yes	down
179			0.0388879	7.13085	0.0202526	-5.62575	2.97271e-07	6.06571e-07	yes	down
180	rfbE	perosamine synthetase [EC:2.6.1.102]	0.209778	4.65815	0.167317	-2.57935	0.000472454	0.000736043	yes	down
181	murM	serine/alanine adding enzyme [EC:2.3.2.10]	0.145058	12.8807	0.0415598	-4.58867	0.000278109	0.000442124	yes	down
182			0.0855219	7.65708	0.0415156	-4.5902	4.16411e-08	9.11934e-08	yes	down
183			0.0781409	4.64695	0.0625553	-3.99873	0.00165846	0.00245314	yes	down
184			0.114746	9.02504	0.0469427	-4.41296	4.42474e-07	8.90991e-07	yes	down
185	nadE	NAD+ synthase [EC:6.3.1.5]	0.0252182	7.91249	0.0127162	-6.29719	5.49008e-07	1.09646e-06	yes	down
186	fadD	long-chain acyl-CoA synthetase [EC:6.2.1.3]	0.066179	13.9094	0.0176534	-5.82391	7.59327e-14	2.35371e-13	yes	down
187	acpP	acyl carrier protein	0	20.4031	0.009277	-6.75213	1.78084e-07	3.70057e-07	yes	down
188	asnB	asparagine synthase (glutamine-hydrolysing) [EC:6.3.5.4]	0.114205	9.23034	0.0457656	-4.44959	1.6957e-13	5.18901e-13	yes	down
189	pgdA	peptidoglycan-N-acetylglucosamine deacetylase [EC:3.5.1.104]	0	6.98685	0.00751031	-7.05691	3.96149e-08	8.6879e-08	yes	down
190	wecP	UDP-GalNAc:undecaprenyl-phosphate GalNAc-1-phosphate transferase [EC:2.7.8.40]	0.184839	7.08751	0.0960845	-3.37955	0.0289095	0.0375397	yes	down
191	exoP	polysaccharide biosynthesis transport protein [EC:2.7.10.3]	0.0857544	12.9053	0.0245827	-5.34621	1.76366e-21	6.86357e-21	yes	down
192			0.160444	7.43036	0.079945	-3.64485	9.72254e-09	2.23382e-08	yes	down
193	gfcE	polysaccharide biosynthesis/export protein	13.882	36.4519	1.41218	0.497923	0.043568	0.0553666	no	up
194	-	putative transposase	0.172263	3.76109	0.170903	-2.54875	0.102511	0.1235	no	down
195	nusG	transcription termination/antitermination protein NusG	15.6015	27.2782	2.12052	1.08442	1.85378e-06	3.5606e-06	yes	up
196	liaR	two-component system, NarL family, response regulator LiaR	0.258095	14.6396	0.0652356	-3.9382	6.17568e-09	1.43963e-08	yes	down
197	czcA	heavy metal efflux system protein	0.127341	16.5113	0.0284678	-5.13453	6.57189e-06	1.20288e-05	yes	down
198	czcA	heavy metal efflux system protein	9.80424	54.8535	0.662281	-0.594485	7.95727e-12	2.24223e-11	no	down
199	czcB	membrane fusion protein, heavy metal efflux system	27.2254	98.2221	1.02674	0.0380734	0.701	0.729509	no	up
200	czcC	outer membrane protein, heavy metal efflux system	0.258515	44.3257	0.0216215	-5.53139	2.20156e-36	1.11018e-35	yes	down
201	spoU	RNA methyltransferase, TrmH family	0.0687634	10.1094	0.0251815	-5.31149	1.96331e-06	3.76396e-06	yes	down
202	nicR	MarR family transcriptional regulator, lower aerobic nicotinate degradation pathway regulator	18.9503	188.72	0.371577	-1.42827	3.33621e-15	1.09261e-14	yes	down
203	sadA	trimeric autotransporter adhesin	0.252119	6.60364	0.141523	-2.82089	5.28571e-40	2.82263e-39	yes	down
204			0	1.75348	0.0236581	-5.40152	0.00022023	0.000352975	yes	down
206	hsdR	type I restriction enzyme, R subunit [EC:3.1.21.3]	0.0146588	3.97996	0.0136318	-6.19688	7.95129e-09	1.8386e-08	yes	down
207	fic	cell filamentation protein, protein adenylyltransferase [EC:2.7.7.108]	0.0840387	5.7646	0.0540697	-4.20904	2.05968e-06	3.94335e-06	yes	down
209	hsdS	type I restriction enzyme, S subunit [EC:3.1.21.3]	0	6.06127	0.00734205	-7.0896	2.72948e-08	6.05634e-08	yes	down
210			0	5.22958	0.0217053	-5.52581	0.000118095	0.000194163	yes	down
211	hsdM	type I restriction enzyme M protein [EC:2.1.1.72]	0.0157044	6.28501	0.00989913	-6.65848	1.19364e-07	2.51514e-07	yes	down
212			0.119741	118.876	0.00373631	-8.06417	7.94192e-15	2.5625e-14	yes	down
214			1.12207	49.0491	0.0851467	-3.55391	0.00108096	0.00162833	yes	down
215	sthA	NAD(P) transhydrogenase [EC:1.6.1.1]	0	2.38256	0.0152566	-6.03442	1.0334e-05	1.85807e-05	yes	down
216	prdX	Ala-tRNA(Pro) deacylase [EC:3.1.1.-]	0.311184	59.333	0.019354	-5.69122	2.20863e-18	7.99622e-18	yes	down
217			2.16503	382.775	0.0209464	-5.57716	6.13578e-234	1.11751e-232	yes	down
218			0	24.126	0.00849084	-6.87988	1.05354e-07	2.22996e-07	yes	down
219	-	uncharacterized protein	0.210843	19.8156	0.0394901	-4.66237	5.77599e-12	1.6413e-11	yes	down
220			0.117054	13.121	0.0330609	-4.91873	0.00152782	0.00226662	yes	down
221			0.0879893	10.5285	0.0309505	-5.01389	2.41213e-33	1.15467e-32	yes	down
222			0.0973436	10.5009	0.0342539	-4.86759	3.92266e-22	1.5456e-21	yes	down
223	bapA	large repetitive protein	0.0275732	9.33464	0.0109282	-6.5158	6.56287e-18	2.34425e-17	yes	down
224			0.017682	9.90079	0.00660439	-7.24236	4.55805e-12	1.3007e-11	yes	down
225			1.98233	127.639	0.0574851	-4.12067	5.63993e-58	3.71381e-57	yes	down
226	hsdS	type I restriction enzyme, S subunit [EC:3.1.21.3]	0	3.41429	0.0712103	-3.81177	0.0454622	0.0575942	no	down
227			0	1.79621	0.0854973	-3.54798	0.0853084	0.103956	no	down
228	prkC	eukaryotic-like serine/threonine-protein kinase [EC:2.7.11.1]	0.0305475	2.98124	0.0381506	-4.71215	9.44599e-05	0.000156634	yes	down
229	pilQ	type IV pilus assembly protein PilQ	0	2.26943	0.0246881	-5.34004	0.000558232	0.000863508	yes	down
230	prlF	antitoxin PrlF	0.596768	63.8323	0.0346125	-4.85256	0.000135516	0.000221464	yes	down
231	-	uncharacterized protein	0	5.09486	0.0424673	-4.5575	0.00736975	0.0102141	yes	down
232	cynS	cyanate lyase [EC:4.2.1.104]	0.738288	6.00044	0.455492	-1.1345	0.167434	0.194862	no	down
233	-	putative transposase	0.131352	7.79275	0.0620661	-4.01005	0.00223542	0.00326901	yes	down
234	asnB	asparagine synthase (glutamine-hydrolysing) [EC:6.3.5.4]	0.802413	18.3363	0.162493	-2.62155	4.08953e-20	1.5502e-19	yes	down
235	-	transposase	0.102656	36.7881	0.0103204	-6.59836	2.48774e-18	9.00041e-18	yes	down
236	cynS	cyanate lyase [EC:4.2.1.104]	0.226962	11.5153	0.0728868	-3.7782	4.21162e-05	7.19966e-05	yes	down
237			0.297799	14.3664	0.0770927	-3.69726	6.34139e-05	0.000106789	yes	down
238	degP	serine protease Do [EC:3.4.21.107]	1.1296	61.5146	0.0679651	-3.87906	1.30159e-48	7.73806e-48	yes	down
239	rlmI	23S rRNA (cytosine1962-C5)-methyltransferase [EC:2.1.1.191]	0.0851106	9.81848	0.0320708	-4.9626	1.09994e-09	2.71193e-09	yes	down
240	kdc	alpha-keto-acid decarboxylase [EC:4.1.1.-]	0.0296157	28.5897	0.00384634	-8.0223	9.84016e-15	3.16443e-14	yes	down
241	gpgS	glucosyl-3-phosphoglycerate synthase [EC:2.4.1.266]	0.120567	37.3868	0.0119387	-6.38821	6.3118e-25	2.61825e-24	yes	down
242	ggs	glucosylglycerate synthase [EC:2.4.1.268]	1.20742	32.697	0.136725	-2.87066	2.92056e-29	1.30901e-28	yes	down
243			0.212291	21.2821	0.0368914	-4.76057	1.14136e-12	3.35284e-12	yes	down
244	-	mannosyl-3-phosphoglycerate phosphatase [EC:3.1.3.70]	0.057129	38.4466	0.0055035	-7.50543	6.16273e-13	1.83683e-12	yes	down
245	-	uncharacterized protein	0.112714	30.4652	0.013733	-6.18621	1.13014e-08	2.58202e-08	yes	down
246			0	7.00266	0.0271535	-5.20272	0.00054746	0.000847777	yes	down
247			0.219444	10.3768	0.0783595	-3.67375	1.06714e-10	2.81822e-10	yes	down
248	-	uncharacterized protein	0.205292	3.75751	0.202619	-2.30316	0.00112332	0.00168901	yes	down
249	-	penicillin-binding protein activator	0.569434	60.6331	0.034647	-4.85112	2.31092e-05	4.03376e-05	yes	down
250			0.353199	41.0797	0.0318044	-4.97463	5.93453e-18	2.12324e-17	yes	down
252			23.9102	21.5139	4.12312	2.04374	2.19099e-37	1.12463e-36	yes	up
253	acs	acetyl-CoA synthetase [EC:6.2.1.1]	67.3637	126.796	1.96738	0.976272	1.0741e-47	6.32487e-47	no	up
254			13.6401	124.385	0.405871	-1.30091	9.37471e-15	3.01788e-14	yes	down
256			0	1.38522	0.0915217	-3.44974	0.0950949	0.115094	no	down
257	mazF	mRNA interferase MazF [EC:3.1.-.-]	0	7.29205	0.0196482	-5.66946	7.15576e-05	0.000119916	yes	down
258			0	23.8993	0.00905915	-6.78641	2.12593e-07	4.38704e-07	yes	down
259	-	apoptotic protease-activating factor	0.090044	24.502	0.0136432	-6.19567	4.44403e-15	1.44929e-14	yes	down
260			0	3.07978	0.0853388	-3.55065	0.0840972	0.102569	no	down
261	parE1_3_4	toxin ParE1/3/4	0	7.32388	0.0240917	-5.37532	0.000286983	0.00045567	yes	down
262			0	9.43179	0.0234712	-5.41297	0.00073096	0.00111896	yes	down
263	ribE	riboflavin synthase [EC:2.5.1.9]	0.306086	11.8707	0.0950492	-3.39518	0.0282047	0.0366861	yes	down
264	mdtG	MFS transporter, DHA1 family, multidrug resistance protein	0	5.20244	0.00841025	-6.89364	7.48279e-08	1.60289e-07	yes	down
265			0.104434	9.04159	0.0427444	-4.54812	8.32429e-08	1.77848e-07	yes	down
266	-	phospholipase/carboxylesterase	0	14.4161	0.00274665	-8.50811	2.515e-12	7.25852e-12	yes	down
267	ribD	diaminohydroxyphosphoribosylaminopyrimidine deaminase / 5-amino-6-(5-phosphoribosylamino)uracil reductase [EC:3.5.4.26 1.1.1.193]	0.0917026	12.1893	0.0279696	-5.16	5.55825e-10	1.40097e-09	yes	down
268	ppdK	pyruvate, orthophosphate dikinase [EC:2.7.9.1]	0.198794	40.274	0.0182818	-5.77345	4.81149e-68	3.48721e-67	yes	down
269			0	20.2737	0.00513269	-7.60607	9.31006e-10	2.30939e-09	yes	down
270	glyS	glycyl-tRNA synthetase beta chain [EC:6.1.1.14]	0	29.3311	0.000806067	-10.2768	5.35535e-18	1.91868e-17	yes	down
271	glyQ	glycyl-tRNA synthetase alpha chain [EC:6.1.1.14]	0.111831	35.699	0.0116253	-6.42659	1.69651e-17	5.98535e-17	yes	down
272			0.906722	48.0553	0.0699736	-3.83705	3.69675e-46	2.13942e-45	yes	down
273			0.111958	10.9611	0.0376937	-4.72953	5.8002e-05	9.7931e-05	yes	down
274	-	gamma-glutamylcyclotransferase [EC:4.3.2.9]	0.112902	21.4753	0.0194	-5.6878	3.68445e-07	7.46584e-07	yes	down
275	nuoF	NADH-quinone oxidoreductase subunit F [EC:7.1.1.2]	0.152697	39.4878	0.0143292	-6.1249	1.5602e-08	3.52503e-08	yes	down
276	moaB	molybdopterin adenylyltransferase [EC:2.7.7.75]	0.683249	108.155	0.023413	-5.41655	2.98909e-11	8.16987e-11	yes	down
277	-	CBS domain-containing protein	1.38016	91.833	0.055668	-4.16701	2.88379e-29	1.29328e-28	yes	down
278	phzF	trans-2,3-dihydro-3-hydroxyanthranilate isomerase [EC:5.3.3.17]	0.0269508	32.9719	0.00324856	-8.26599	5.47398e-12	1.55691e-11	yes	down
279			0	19.2782	0.0103028	-6.60082	4.40823e-07	8.87783e-07	yes	down
280	bchE	anaerobic magnesium-protoporphyrin IX monomethyl ester cyclase [EC:1.21.98.3]	0.102484	52.7386	0.00720051	-7.11769	1.1215e-41	6.12848e-41	yes	down
281	bchE	anaerobic magnesium-protoporphyrin IX monomethyl ester cyclase [EC:1.21.98.3]	1.10665	44.9622	0.0911438	-3.45571	2.39498e-63	1.67163e-62	yes	down
282			0	7.38793	0.0162127	-5.94673	1.60054e-05	2.83436e-05	yes	down
283			0.526245	9.23803	0.210915	-2.24527	1.2111e-05	2.16452e-05	yes	down
284			0.979445	32.2957	0.112052	-3.15776	2.41302e-17	8.46691e-17	yes	down
285	creA	CreA protein	0.267214	41.0441	0.0240971	-5.37499	2.85009e-14	8.98254e-14	yes	down
286			2.98802	16.8781	0.654626	-0.611257	0.0768361	0.0942178	no	down
287			0	2.46365	0.0983592	-3.3458	0.127965	0.151977	no	down
288			0.499108	13.7464	0.134038	-2.89929	0.000106038	0.000175046	yes	down
289			0.108078	13.3694	0.0300916	-5.05449	9.52387e-06	1.719e-05	yes	down
290	dkgA	2,5-diketo-D-gluconate reductase A [EC:1.1.1.346]	0.297718	40.7213	0.0270775	-5.20676	7.52596e-25	3.11606e-24	yes	down
291			26.3597	93.0978	1.04868	0.068571	0.654952	0.68597	no	up
292			60.213	99.1848	2.2496	1.16967	3.1637e-31	1.46902e-30	yes	up
293	sgcE7	enediyne biosynthesis protein E7	0.18099	46.1395	0.0145181	-6.106	4.21171e-35	2.07979e-34	yes	down
294			0	46.2739	0.00128772	-9.60097	1.04889e-15	3.49802e-15	yes	down
295			0.111211	7.67363	0.0536833	-4.21938	0.000756432	0.00115566	yes	down
296			0.476563	9.03851	0.194766	-2.36019	0.00067945	0.00104278	yes	down
297			0.778462	29.8787	0.0966139	-3.37163	3.49204e-08	7.69103e-08	yes	down
298	-	saccharopine dehydrogenase (NAD+, L-lysine forming) [EC:1.5.1.7]	2.79558	13.7985	0.74882	-0.417308	0.147025	0.172798	no	down
299	amaB	L-aminoadipate-semialdehyde dehydrogenase	0.686703	40.2141	0.0632872	-3.98194	1.45166e-46	8.44857e-46	yes	down
300	kdgR	IclR family transcriptional regulator, KDG regulon repressor	0.41885	33.9961	0.0456212	-4.45415	2.81455e-16	9.55109e-16	yes	down
301			0	2.30167	0.098471	-3.34416	0.114188	0.136611	no	down
302	-	uncharacterized protein	0	19.0223	0.00549612	-7.50737	2.1513e-09	5.1795e-09	yes	down
303			0	4.95571	0.0400163	-4.64327	0.00457422	0.00647467	yes	down
304	-	putative transposase	0	46.7545	0.00101575	-9.94324	7.06674e-17	2.44251e-16	yes	down
305			0	9.26211	0.00886239	-6.81809	1.70835e-07	3.55613e-07	yes	down
308	-	CRISP-associated protein Cas1	0	3.85234	0.0128275	-6.28462	3.21912e-06	6.06785e-06	yes	down
309	-	CRISPR-associated exonuclease Cas4 [EC:3.1.12.1]	0.160994	6.60584	0.0906163	-3.46409	0.000259986	0.000414291	yes	down
310	-	CRISPR-associated protein Csd2	0	7.45215	0.00740985	-7.07634	3.18594e-08	7.0379e-08	yes	down
311	cas8c	CRISPR-associated protein Csd1	0	2.51546	0.0387693	-4.68894	0.00375175	0.0053585	yes	down
312	cas8c	CRISPR-associated protein Csd1	0	5.45622	0.00726713	-7.1044	2.05915e-08	4.6126e-08	yes	down
313	cas5d	CRISPR-associated protein Cas5d	0	5.24147	0.0131906	-6.24434	4.06849e-06	7.6068e-06	yes	down
314	-	CRISPR-associated endonuclease/helicase Cas3 [EC:3.1.-.- 5.6.2.4]	0	2.92833	0.00790481	-6.98305	4.93237e-08	1.0741e-07	yes	down
315			0	4.07459	0.0534371	-4.22601	0.0164798	0.022	yes	down
317	hicB	antitoxin HicB	0.119354	12.0391	0.0394579	-4.66354	0.000960897	0.00145455	yes	down
318	yidH	putative membrane protein	0.695177	16.4658	0.156168	-2.67883	0.00106092	0.00159892	yes	down
319	nuoA	NADH-quinone oxidoreductase subunit A [EC:7.1.1.2]	1.56582	162.412	0.0357884	-4.80436	6.117e-48	3.61164e-47	yes	down
320	nuoB	NADH-quinone oxidoreductase subunit B [EC:7.1.1.2]	1.06091	352.342	0.0111481	-6.48706	1.11247e-115	1.15819e-114	yes	down
321	nuoCD	NADH-quinone oxidoreductase subunit C/D [EC:7.1.1.2]	0.716865	388.821	0.00682448	-7.19507	4.72028e-247	8.96622e-246	yes	down
322	nuoE	NADH-quinone oxidoreductase subunit E [EC:7.1.1.2]	0.645436	233.429	0.0102506	-6.60815	8.41379e-52	5.17497e-51	yes	down
323	nuoF	NADH-quinone oxidoreductase subunit F [EC:7.1.1.2]	0.502409	213.277	0.00872906	-6.83996	3.01298e-123	3.28478e-122	yes	down
324	nuoG	NADH-quinone oxidoreductase subunit G [EC:7.1.1.2]	0.49512	258.812	0.00708626	-7.14076	1.62937e-96	1.48378e-95	yes	down
325	nuoH	NADH-quinone oxidoreductase subunit H [EC:7.1.1.2]	0.207958	98.3182	0.00783725	-6.99544	7.36284e-40	3.92102e-39	yes	down
326	nuoI	NADH-quinone oxidoreductase subunit I [EC:7.1.1.2]	0.291064	291.604	0.00369421	-8.08052	2.04087e-41	1.11132e-40	yes	down
327	nuoJ	NADH-quinone oxidoreductase subunit J [EC:7.1.1.2]	0	79.4402	0.00127007	-9.62088	7.92727e-16	2.6546e-15	yes	down
328	nuoK	NADH-quinone oxidoreductase subunit K [EC:7.1.1.2]	0	45.6434	0.00339938	-8.20051	1.92118e-11	5.31294e-11	yes	down
329	nuoL	NADH-quinone oxidoreductase subunit L [EC:7.1.1.2]	0.312036	159.661	0.00723373	-7.11105	2.83069e-119	3.01181e-118	yes	down
330	nuoM	NADH-quinone oxidoreductase subunit M [EC:7.1.1.2]	0.216184	171.464	0.00467271	-7.74153	4.4863e-79	3.55984e-78	yes	down
331	nuoN	NADH-quinone oxidoreductase subunit N [EC:7.1.1.2]	0.0687904	109.911	0.00231848	-8.75261	4.08462e-33	1.94686e-32	yes	down
332			0	8.9722	0.026233	-5.25247	0.000622367	0.000958788	yes	down
333			0.180733	170.837	0.00391591	-7.99644	1.55022e-40	8.34453e-40	yes	down
334	-	methionine-gamma-lyase [EC:4.4.1.11]	3.45047	230.944	0.0553467	-4.17536	8.42019e-177	1.22282e-175	yes	down
335	thpR	RNA 2',3'-cyclic 3'-phosphodiesterase [EC:3.1.4.58]	0	9.27997	0.00881032	-6.82659	1.27031e-07	2.67124e-07	yes	down
336	pncC	nicotinamide-nucleotide amidase [EC:3.5.1.42]	0.0777472	14.7823	0.0194821	-5.6817	2.34206e-13	7.12887e-13	yes	down
337			0.0838275	5.16274	0.0601512	-4.05526	0.00121548	0.00182264	yes	down
338	hemQ	hydrogen peroxide-dependent heme synthase [EC:1.3.98.5]	1.86857	343.7	0.0201416	-5.63367	1.20661e-151	1.55403e-150	yes	down
339			0	11.9551	0.0194286	-5.68568	9.575e-05	0.000158603	yes	down
340			0.127088	47.4799	0.00989814	-6.65863	3.10967e-27	1.34322e-26	yes	down
341			0.356892	31.2051	0.0424404	-4.55842	3.09989e-11	8.46225e-11	yes	down
342	-	11-cis-retinol dehydrogenase [EC:1.1.1.315]	0	24.9141	0.00237229	-8.7195	6.61774e-13	1.96791e-12	yes	down
344	hicB	antitoxin HicB	23.4897	20.4561	4.27798	2.09693	1.50021e-09	3.65743e-09	yes	up
345			0	1.56226	0.0797875	-3.64769	0.0642413	0.0797657	no	down
347			0.0523809	9.198	0.0210726	-5.56849	4.36172e-07	8.79102e-07	yes	down
350			0	13.4912	0.0105125	-6.57175	7.52934e-07	1.48771e-06	yes	down
351	-	putative ABC transport system permease protein	0.0574117	10.1657	0.0209316	-5.57817	2.6104e-18	9.43756e-18	yes	down
352	nreC	two-component system, NarL family, response regulator NreC	0	27.23	0.00670593	-7.22035	2.25287e-08	5.03271e-08	yes	down
353	pyrD	dihydroorotate dehydrogenase (fumarate) [EC:1.3.98.1]	0	18.8357	0.00377216	-8.05039	4.97865e-11	1.3447e-10	yes	down
354	-	putative ABC transport system ATP-binding protein	0.28662	16.5941	0.0639132	-3.96774	2.39489e-10	6.19885e-10	yes	down
355	comFC	competence protein ComFC	0.165907	19.0348	0.0323731	-4.94906	8.94889e-12	2.51521e-11	yes	down
356			0	10.1029	0.0147589	-6.08227	1.21793e-05	2.17547e-05	yes	down
357			1.20697	25.3222	0.176198	-2.50473	8.07832e-05	0.000134763	yes	down
358	mraZ	transcriptional regulator MraZ	0.170221	23.067	0.0272611	-5.19701	2.72444e-08	6.04601e-08	yes	down
359	rusA	crossover junction endodeoxyribonuclease RusA [EC:3.1.21.10]	0.0836382	34.8144	0.00890585	-6.81103	1.3463e-10	3.53675e-10	yes	down
360	-	cyclic di-GMP phosphodiesterase [EC:3.1.4.-]	0.0208521	4.96768	0.0167758	-5.89748	5.80883e-06	1.06865e-05	yes	down
361	-	putative ABC transport system permease protein	14.5309	52.1654	1.03385	0.0480304	0.745415	0.770499	no	up
362	-	putative ABC transport system ATP-binding protein	1.12629	169.95	0.0245974	-5.34535	2.97101e-17	1.03848e-16	yes	down
364	-	HlyD family secretion protein	0.588341	49.256	0.0442619	-4.49779	3.54018e-40	1.89704e-39	yes	down
365	accC	acetyl-CoA carboxylase, biotin carboxylase subunit [EC:6.4.1.2 6.3.4.14]	0	17.2164	0.00221532	-8.81827	3.09373e-13	9.37262e-13	yes	down
366	accB	acetyl-CoA carboxylase biotin carboxyl carrier protein	0	44.3727	0.00204174	-8.93598	1.24681e-13	3.83278e-13	yes	down
367	efp	elongation factor P	0	23.336	0.00390001	-8.00231	1.04784e-10	2.76771e-10	yes	down
368	aroQ	3-dehydroquinate dehydratase II [EC:4.2.1.10]	0	23.0891	0.00444281	-7.81431	2.61154e-10	6.74495e-10	yes	down
369			0.0674609	41.4519	0.00602	-7.37602	2.64687e-12	7.63341e-12	yes	down
370	coaBC	phosphopantothenoylcysteine decarboxylase / phosphopantothenate---cysteine ligase [EC:4.1.1.36 6.3.2.5]	0.55691	60.1484	0.0342775	-4.86659	1.53883e-50	9.36054e-50	yes	down
371	rpoZ	DNA-directed RNA polymerase subunit omega [EC:2.7.7.6]	0.69436	59.4923	0.0433326	-4.5284	3.43866e-17	1.20058e-16	yes	down
372	gmk	guanylate kinase [EC:2.7.4.8]	0.209393	45.6379	0.0169191	-5.88521	2.51154e-06	4.77656e-06	yes	down
373	-	inositol-phosphate phosphatase / L-galactose 1-phosphate phosphatase / histidinol-phosphatase [EC:3.1.3.25 3.1.3.93 3.1.3.15]	0	8.7321	0.00665988	-7.23029	1.05593e-08	2.41889e-08	yes	down
374	nth	endonuclease III [EC:3.2.2.- 4.2.99.18]	0	7.78835	0.00985295	-6.66523	3.36606e-07	6.84308e-07	yes	down
375	hflX	GTPase	0.0952335	18.9676	0.0186239	-5.7467	1.05763e-19	3.96255e-19	yes	down
376	tsaD	tRNA N6-adenosine threonylcarbamoyltransferase [EC:2.3.1.234]	0.219371	24.4491	0.0332477	-4.9106	8.13054e-22	3.18011e-21	yes	down
377	clpC	ATP-dependent Clp protease ATP-binding subunit ClpC	2.95802	284.1	0.0385883	-4.69569	0	0	yes	down
378	ppnK	NAD+ kinase [EC:2.7.1.23]	0	12.5188	0.00475082	-7.71761	4.61046e-10	1.17046e-09	yes	down
379	fpr	ferredoxin/flavodoxin---NADP+ reductase [EC:1.18.1.2 1.19.1.1]	0.6072	154.235	0.0145896	-6.09892	8.13687e-113	8.32013e-112	yes	down
380	-	dolichol-phosphate mannosyltransferase [EC:2.4.1.83]	0.0999641	41.7944	0.00888115	-6.81504	7.72605e-20	2.90661e-19	yes	down
381			0	19.0655	0.00377308	-8.05004	4.9789e-11	1.3447e-10	yes	down
382	ppiB	peptidyl-prolyl cis-trans isomerase B (cyclophilin B) [EC:5.2.1.8]	0.385486	33.6102	0.0423803	-4.56046	8.55441e-14	2.64175e-13	yes	down
383			0.324466	36.0696	0.033338	-4.90669	2.1925e-29	9.86401e-29	yes	down
384	tatC	sec-independent protein translocase protein TatC	0.0642626	43.3272	0.00551005	-7.50372	6.23275e-13	1.85699e-12	yes	down
385	-	uncharacterized protein	0.208521	33.2675	0.0232524	-5.42647	1.111e-06	2.16508e-06	yes	down
386	rimI	[ribosomal protein S18]-alanine N-acetyltransferase [EC:2.3.1.266]	0.445929	59.6289	0.0277474	-5.1715	3.49196e-24	1.42749e-23	yes	down
387	tsaB	tRNA threonylcarbamoyladenosine biosynthesis protein TsaB	0.0645117	13.0314	0.0184031	-5.76391	1.5344e-07	3.20524e-07	yes	down
388			0.119312	12.6896	0.0349658	-4.83791	5.02312e-09	1.17876e-08	yes	down
389	radA	DNA repair protein RadA/Sms	0.0787842	15.2449	0.019107	-5.70975	5.24043e-13	1.56767e-12	yes	down
390	cymR	Rrf2 family transcriptional regulator, cysteine metabolism repressor	0	5.44592	0.0216448	-5.52984	0.00012025	0.0001976	yes	down
391	-	uncharacterized protein	0	5.68882	0.0105656	-6.56448	9.89284e-07	1.93446e-06	yes	down
393			0	43.3095	0.00168366	-9.21418	1.7165e-14	5.45873e-14	yes	down
394	tktA	transketolase [EC:2.2.1.1]	0.441294	65.2832	0.0250239	-5.32055	3.42651e-81	2.7628e-80	yes	down
395			11.8089	632.672	0.0690593	-3.85602	1.01673e-143	1.25418e-142	yes	down
396			0	25.7911	0.00612333	-7.35147	5.57777e-09	1.30457e-08	yes	down
397			0.168502	5.72565	0.10854	-3.2037	0.000228926	0.000366192	yes	down
398	sthA	NAD(P) transhydrogenase [EC:1.6.1.1]	11.9803	21.4951	2.06266	1.04451	6.06817e-12	1.72275e-11	yes	up
399	rtcB	tRNA-splicing ligase RtcB (3'-phosphate/5'-hydroxy nucleic acid ligase) [EC:6.5.1.8]	0.0344663	11.5098	0.0110896	-6.49464	1.06205e-09	2.62226e-09	yes	down
400	-	protein archease	0	5.5142	0.0212599	-5.55572	0.000117505	0.000193212	yes	down
401	pepP	Xaa-Pro aminopeptidase [EC:3.4.11.9]	0.609843	40.0448	0.0563885	-4.14845	6.09576e-35	2.99487e-34	yes	down
402			0.11882	14.8399	0.0297311	-5.07188	1.61603e-08	3.64478e-08	yes	down
403	pgm	phosphoglucomutase [EC:5.4.2.2]	0.121644	39.4846	0.0114071	-6.45392	3.69818e-33	1.7643e-32	yes	down
404	-	arsenite methyltransferase [EC:2.1.1.137]	0.0625824	15.2745	0.0151518	-6.04436	2.1206e-08	4.74614e-08	yes	down
405			0	3.52148	0.0610979	-4.03273	0.0274903	0.0358079	yes	down
406	higB-1	toxin HigB-1	11.3487	27.6661	1.52123	0.605235	0.0386545	0.0494718	no	up
407	higA-1	antitoxin HigA-1	0	17.8399	0.00938464	-6.73548	2.50321e-07	5.14091e-07	yes	down
408			0.69474	4.22481	0.606447	-0.721546	0.524231	0.561324	no	down
409	ybiO	moderate conductance mechanosensitive channel	0	10.6417	0.00527129	-7.56763	1.75463e-09	4.25227e-09	yes	down
410	lipA	lipoyl synthase [EC:2.8.1.8]	0.16425	14.6413	0.041775	-4.58122	0.000332052	0.000524594	yes	down
411			0.136963	32.1646	0.0158011	-5.98383	6.13348e-08	1.3256e-07	yes	down
412			0	36.3793	0.00384157	-8.02409	6.01053e-11	1.61656e-10	yes	down
413	hcaC	3-phenylpropionate/trans-cinnamate dioxygenase ferredoxin component	0	8.39645	0.0196243	-5.67121	8.44439e-05	0.000140658	yes	down
414	mrp	ATP-binding protein involved in chromosome partitioning	0.257142	35.7584	0.0266389	-5.23032	4.4035e-23	1.76516e-22	yes	down
415	putA	RHH-type transcriptional regulator, proline utilization regulon repressor / proline dehydrogenase / delta 1-pyrroline-5-carboxylate dehydrogenase [EC:1.5.5.2 1.2.1.88]	0.304875	39.8712	0.0283294	-5.14156	3.22262e-15	1.05698e-14	yes	down
416			0.502217	38.8195	0.0476416	-4.39164	0.000670781	0.0010304	yes	down
417	ltrA	RNA-directed DNA polymerase [EC:2.7.7.49]	0	12.1851	0.00403115	-7.95459	1.31925e-10	3.46804e-10	yes	down
418			0	3.14719	0.0458335	-4.44745	0.00961826	0.0131863	yes	down
419	-	formylglycine-generating enzyme [EC:1.8.3.7]	0	5.18016	0.00615059	-7.34506	4.68857e-09	1.10243e-08	yes	down
420	mvpT	antitoxin VapB	0	2.28799	0.0911661	-3.45536	0.0930315	0.112835	no	down
421	mvpA	tRNA(fMet)-specific endonuclease VapC [EC:3.1.-.-]	0	4.32424	0.0293535	-5.09033	0.003581	0.0051274	yes	down
422	-	uncharacterized protein	0.11367	11.8438	0.0354507	-4.81804	3.22348e-05	5.56204e-05	yes	down
423			0.527902	17.9261	0.108956	-3.19818	0.000558568	0.000863941	yes	down
424			0.543559	22.934	0.0878306	-3.50913	7.01989e-06	1.28215e-05	yes	down
425	-	uncharacterized protein	0.312327	15.21	0.0760185	-3.7175	6.83758e-05	0.000114758	yes	down
426	fabG	3-oxoacyl-[acyl-carrier protein] reductase [EC:1.1.1.100]	0.0683474	14.0492	0.0180301	-5.79345	1.08179e-07	2.28569e-07	yes	down
427			0.151309	4.72417	0.119012	-3.07082	0.027196	0.0354514	yes	down
428			0	1.71879	0.0854973	-3.54798	0.0853084	0.103956	no	down
431			0	11.5461	0.013643	-6.1957	5.16433e-06	9.54274e-06	yes	down
432			0	19.8947	0.00671891	-7.21756	1.59228e-08	3.59278e-08	yes	down
433	-	uncharacterized protein	0.170282	12.7973	0.0493019	-4.34221	8.33176e-06	1.51141e-05	yes	down
434			1.79462	16.8929	0.393381	-1.346	0.0301637	0.0390732	yes	down
435			0.181323	23.2457	0.0288074	-5.11742	6.78329e-06	1.24011e-05	yes	down
436	-	uncharacterized protein	0.156164	20.2635	0.0285709	-5.12931	6.11901e-06	1.12291e-05	yes	down
437	fabG	3-oxoacyl-[acyl-carrier protein] reductase [EC:1.1.1.100]	0.101641	13.372	0.0282025	-5.14803	3.73922e-08	8.21789e-08	yes	down
438	bioD	dethiobiotin synthetase [EC:6.3.3.3]	1.01633	20.5303	0.183819	-2.44364	7.65843e-09	1.77326e-08	yes	down
439	thiE	thiamine-phosphate pyrophosphorylase [EC:2.5.1.3]	0	27.8469	0.00272452	-8.51978	2.2646e-12	6.55541e-12	yes	down
440			0	10.8332	0.00877301	-6.83271	1.20705e-07	2.54306e-07	yes	down
441			0.224489	39.285	0.021198	-5.55993	6.1751e-29	2.75178e-28	yes	down
442	queG	epoxyqueuosine reductase [EC:1.17.99.6]	0.0495358	12.4843	0.0147609	-6.08207	2.24241e-08	5.01006e-08	yes	down
443	nirK	nitrite reductase (NO-forming) [EC:1.7.2.1]	0	217.728	0.000247754	-11.9788	3.8059e-24	1.5546e-23	yes	down
444	glbN	hemoglobin	0.11246	198.708	0.00210184	-8.89413	5.5778e-18	1.99699e-17	yes	down
445	efeU	high-affinity iron transporter	1.09054	169.862	0.0237598	-5.39533	4.78143e-52	2.95141e-51	yes	down
446	flgR	two-component system, NtrC family, response regulator	0.373878	75.2948	0.0183962	-5.76445	6.66896e-62	4.58447e-61	yes	down
447			0.116655	13.1501	0.0327675	-4.93159	2.23296e-09	5.37111e-09	yes	down
448	-	thioredoxin-dependent peroxiredoxin [EC:1.11.1.24]	0	23.1729	0.00472172	-7.72647	7.02152e-10	1.75862e-09	yes	down
449			0.435598	144.366	0.0111883	-6.48187	7.09513e-34	3.42073e-33	yes	down
450	-	uncharacterized protein	0.180913	25.063	0.0267352	-5.22511	4.66765e-06	8.67153e-06	yes	down
451	-	uncharacterized protein	0.354929	9.17086	0.143889	-2.79697	0.0133394	0.0179931	yes	down
452	-	uncharacterized protein	0.521846	53.3367	0.0360753	-4.79285	3.88278e-15	1.26947e-14	yes	down
453			0	8.94202	0.0170882	-5.87086	4.08144e-05	6.98638e-05	yes	down
454	prpC	PPM family protein phosphatase [EC:3.1.3.16]	0.132394	17.0906	0.0286401	-5.12582	3.71089e-10	9.48148e-10	yes	down
455			0.0852084	51.0271	0.00619676	-7.33427	1.34344e-17	4.75054e-17	yes	down
456			0.124656	101.135	0.00455963	-7.77687	3.33491e-32	1.57114e-31	yes	down
457	zraS	two-component system, NtrC family, sensor histidine kinase HydH [EC:2.7.13.3]	0	2.42656	0.0164296	-5.92756	2.16899e-05	3.79543e-05	yes	down
458	atoC	two-component system, NtrC family, response regulator AtoC	0	7.25897	0.00490876	-7.67043	9.08905e-10	2.25674e-09	yes	down
459	-	cyclic di-GMP phosphodiesterase [EC:3.1.4.-]	0	18.7539	0.00242099	-8.69019	7.59091e-13	2.2534e-12	yes	down
460	recN	DNA repair protein RecN (Recombination protein N)	0.163778	57.2402	0.0105955	-6.56041	1.08934e-46	6.34945e-46	yes	down
461	trxA	thioredoxin 1	0.342707	119.126	0.0106579	-6.55193	1.33378e-26	5.69765e-26	yes	down
462	lptD	LPS-assembly protein	0.0405387	11.6759	0.0128452	-6.28263	1.46304e-16	5.0087e-16	yes	down
463	folC	dihydrofolate synthase / folylpolyglutamate synthase [EC:6.3.2.12 6.3.2.17]	0.0385901	12.1728	0.0117496	-6.41125	2.24031e-09	5.38795e-09	yes	down
464	accD	acetyl-CoA carboxylase carboxyl transferase subunit beta [EC:6.4.1.2 2.1.3.15]	0.119781	49.7873	0.00890291	-6.81151	8.84069e-20	3.32352e-19	yes	down
465	rcnA	nickel/cobalt transporter (NicO) family protein	0.351893	52.2797	0.0248983	-5.32781	9.41819e-26	3.95344e-25	yes	down
466	moaA	GTP 3',8-cyclase [EC:4.1.99.22]	1.94397	33.7081	0.214016	-2.22421	6.96797e-19	2.55797e-18	yes	down
467	moaX	MoaE-MoaD fusion protein [EC:2.8.1.12]	0.431218	24.7915	0.06447	-3.95523	8.98005e-15	2.89264e-14	yes	down
468	moaC	cyclic pyranopterin monophosphate synthase [EC:4.6.1.17]	0.605862	29.4893	0.0762789	-3.71257	7.92656e-12	2.23436e-11	yes	down
469			13.0956	8.10881	5.96156	2.57569	1.70664e-35	8.48442e-35	yes	up
470			5.22669	8.88307	2.17028	1.11788	0.0171215	0.0228007	yes	up
472			0	2.13069	0.11611	-3.10644	0.16287	0.189949	no	down
473	-	putative transcriptional regulator	0	6.21499	0.0303681	-5.0413	0.0027214	0.00394589	yes	down
474			0	2.13199	0.0911661	-3.45536	0.0930315	0.112835	no	down
477			2.31254	10.0254	0.85554	-0.225094	0.643408	0.675249	no	down
478	hlpA	outer membrane protein	0.136735	10.9145	0.0463613	-4.43093	9.98513e-06	1.79807e-05	yes	down
479	pspE	phage shock protein E	0	8.65961	0.0161431	-5.95294	3.32226e-05	5.7242e-05	yes	down
480			0.39444	23.367	0.0626539	-3.99645	3.85427e-19	1.42168e-18	yes	down
481			0	9.26765	0.00521756	-7.58241	2.15012e-09	5.17747e-09	yes	down
482	-	NTE family protein	0	7.2044	0.00498766	-7.64742	9.46487e-10	2.34516e-09	yes	down
484	-	transmembrane protease serine 4 [EC:3.4.21.-]	0.409572	23.8533	0.0637716	-3.97094	3.69812e-16	1.25001e-15	yes	down
485			0	20.4682	0.0045516	-7.77941	2.9361e-10	7.55045e-10	yes	down
486	-	endonuclease G, mitochondrial	0.128265	36.3194	0.0130959	-6.25474	6.39434e-60	4.30395e-59	yes	down
487	omp31	outer membrane immunogenic protein	0.463391	105.06	0.0162993	-5.93904	3.2518e-15	1.06587e-14	yes	down
488			102.73	663.697	0.573098	-0.803147	7.42361e-17	2.56472e-16	no	down
489	atoB	acetyl-CoA C-acetyltransferase [EC:2.3.1.9]	0.424395	142.725	0.0110174	-6.50408	1.91685e-82	1.56265e-81	yes	down
490	phbB	acetoacetyl-CoA reductase [EC:1.1.1.36]	0.132622	80.5604	0.00611552	-7.35331	3.23385e-23	1.30136e-22	yes	down
491			0.496196	153.659	0.011964	-6.38516	1.59298e-40	8.56878e-40	yes	down
492	phaE	poly[(R)-3-hydroxyalkanoate] polymerase subunit PhaE	0.384238	243.93	0.00583871	-7.42014	4.09409e-88	3.50363e-87	yes	down
493	phaC	poly[(R)-3-hydroxyalkanoate] polymerase subunit PhaC [EC:2.3.1.304]	0.479727	167.808	0.010586	-6.56169	3.54343e-87	3.01406e-86	yes	down
494			0.164173	52.6425	0.0115559	-6.43523	3.19126e-25	1.33056e-24	yes	down
495	lip	triacylglycerol lipase [EC:3.1.1.3]	0	28.7351	0.0017752	-9.1378	2.88331e-14	9.0854e-14	yes	down
496	-	NTE family protein	1.27149	63.668	0.073892	-3.75844	7.72378e-47	4.51045e-46	yes	down
497	kipA	antagonist of KipI	0.206118	22.1628	0.0344139	-4.86086	1.60832e-16	5.49876e-16	yes	down
498	cikA	two-component system, sensor histidine kinase and response regulator [EC:2.7.13.3]	0.164559	35.0824	0.017379	-5.84651	1.29544e-57	8.49055e-57	yes	down
499	loxA	arachidonate 15-lipoxygenase [EC:1.13.11.33]	0.0612069	38.7868	0.00582689	-7.42306	1.90702e-23	7.70423e-23	yes	down
500	-	fatty acid alpha-dioxygenase [EC:1.13.11.92]	0.0542764	41.1884	0.00488267	-7.67811	2.203e-25	9.21001e-25	yes	down
501	dedA	membrane-associated protein	0.24495	23.3329	0.0390136	-4.67988	6.46615e-12	1.83338e-11	yes	down
502	uhpB	two-component system, NarL family, sensor histidine kinase UhpB [EC:2.7.13.3]	0.331389	13.5642	0.0907815	-3.46146	7.01931e-18	2.50498e-17	yes	down
503	uvrY	two-component system, NarL family, invasion response regulator UvrY	0.234423	34.4601	0.0252966	-5.30491	5.38703e-05	9.11837e-05	yes	down
504			3.09713	1.73989	6.67973	2.73979	0.00476626	0.00673726	yes	up
505	cheY	two-component system, chemotaxis family, chemotaxis protein CheY	9.79119	9.22346	3.94821	1.9812	2.99935e-08	6.63518e-08	yes	up
506	nuoCD	NADH-quinone oxidoreductase subunit C/D [EC:7.1.1.2]	0.127197	4.31954	0.10986	-3.18626	0.00151249	0.00224538	yes	down
507	nuoB	NADH-quinone oxidoreductase subunit B [EC:7.1.1.2]	0.0706851	9.76687	0.0267608	-5.22373	4.48485e-06	8.34896e-06	yes	down
508	nuoA	NADH-quinone oxidoreductase subunit A [EC:7.1.1.2]	2.25588	3.09309	2.69963	1.43276	0.0202107	0.0267124	yes	up
510	cca	tRNA nucleotidyltransferase (CCA-adding enzyme) [EC:2.7.7.72 3.1.3.- 3.1.4.-]	0.150475	8.4678	0.065787	-3.92605	5.03405e-17	1.74893e-16	yes	down
511			0	2.81243	0.0457609	-4.44974	0.00853923	0.0117675	yes	down
512			0.803607	14.7233	0.202397	-2.30474	3.45403e-07	7.01361e-07	yes	down
513	pdhD	dihydrolipoyl dehydrogenase [EC:1.8.1.4]	22.1316	32.7508	2.50536	1.32502	4.55287e-32	2.14234e-31	yes	up
514	msrP	methionine sulfoxide reductase catalytic subunit [EC:1.8.-.-]	114.035	71.0162	5.94377	2.57138	3.57077e-168	4.98458e-167	yes	up
515	-	uncharacterized protein	0.106013	21.7473	0.0181606	-5.78305	1.77052e-07	3.6801e-07	yes	down
516			0.178794	18.7395	0.0353521	-4.82206	4.39884e-40	2.35472e-39	yes	down
517	tehB	tellurite methyltransferase [EC:2.1.1.265]	0	4.60346	0.0512353	-4.28672	0.0143705	0.0193133	yes	down
518			0	7.57273	0.0161752	-5.95007	2.09634e-05	3.67452e-05	yes	down
519	glcG	glc operon protein GlcG	0.549837	43.1198	0.0471794	-4.4057	1.55714e-19	5.80868e-19	yes	down
520	-	mannosyl-oligosaccharide glucosidase [EC:3.2.1.106]	0	8.65707	0.00220423	-8.82551	2.54445e-13	7.7373e-13	yes	down
522	nosD	nitrous oxidase accessory protein	0.388881	16.7144	0.0862598	-3.53517	4.81723e-14	1.50658e-13	yes	down
523			0	2.41864	0.0356033	-4.81185	0.00294646	0.00425466	yes	down
524	trxB	thioredoxin reductase (NADPH) [EC:1.8.1.9]	0.108291	24.4763	0.0163826	-5.93169	1.60538e-14	5.11483e-14	yes	down
525	thiI	tRNA uracil 4-sulfurtransferase [EC:2.8.1.4]	0.0421957	13.3989	0.0116477	-6.42382	1.67211e-09	4.0599e-09	yes	down
526	lexA	repressor LexA [EC:3.4.21.88]	0	5.45285	0.0170664	-5.8727	2.14761e-05	3.76141e-05	yes	down
527			0	9.10671	0.022484	-5.47496	0.000165197	0.000267512	yes	down
528			2.88608	14.5281	0.733306	-0.447513	0.262364	0.296061	no	down
530			0	4.97646	0.0336543	-4.89306	0.00190384	0.00279952	yes	down
531			4.64926	297.204	0.0578582	-4.11133	1.8977e-41	1.03408e-40	yes	down
532	-	transposase, IS5 family	0	5.06683	0.0389684	-4.68155	0.00516274	0.00727114	yes	down
533	slp	outer membrane lipoprotein	0.626942	28.075	0.0828695	-3.59301	2.28018e-12	6.59804e-12	yes	down
534			0.0331538	10.917	0.0112448	-6.4746	1.27439e-09	3.12908e-09	yes	down
535			56.9052	78.8183	2.68104	1.42279	3.18983e-12	9.16174e-12	yes	up
536			0.505248	208.39	0.0089845	-6.79835	1.43352e-46	8.34609e-46	yes	down
537	atoC	two-component system, NtrC family, response regulator AtoC	0.0708352	15.3685	0.0170804	-5.87151	3.62347e-14	1.1376e-13	yes	down
538	pilS	two-component system, NtrC family, sensor histidine kinase PilS [EC:2.7.13.3]	0.0851357	7.77284	0.0406763	-4.61967	4.50052e-08	9.82827e-08	yes	down
539	malQ	4-alpha-glucanotransferase [EC:2.4.1.25]	11.0813	57.5745	0.713018	-0.48799	1.19025e-06	2.31486e-06	no	down
540	hlyD	membrane fusion protein, hemolysin D	5.43802	4.93052	4.0795	2.02839	9.32666e-10	2.31297e-09	yes	up
541	hlyB	ATP-binding cassette, subfamily B, bacterial HlyB/CyaB	3.59372	2.83116	4.6949	2.2311	3.62497e-18	1.30659e-17	yes	up
542			0.0933492	20.1022	0.0171323	-5.86714	8.48027e-08	1.8098e-07	yes	down
543			1.34333	93.857	0.0530218	-4.23727	1.58579e-82	1.29481e-81	yes	down
544			1.8933	20.8608	0.336328	-1.57206	9.57247e-05	0.000158578	yes	down
545	-	adenylate cyclase [EC:4.6.1.1]	0.258082	10.3366	0.0922357	-3.43853	5.93266e-06	1.09052e-05	yes	down
546			0	1.59288	0.0985741	-3.34265	0.119666	0.142735	no	down
548			0.260754	36.2986	0.0266082	-5.23198	9.18818e-35	4.49849e-34	yes	down
549			0	2.65414	0.106557	-3.23031	0.149324	0.175261	no	down
550	napH	ferredoxin-type protein NapH	0.175619	5.75398	0.11276	-3.14867	5.97568e-06	1.09804e-05	yes	down
552	pycA	pyruvate carboxylase subunit A [EC:6.4.1.1]	1.37603	63.2292	0.0804855	-3.63513	4.88437e-13	1.46286e-12	yes	down
553	pycB	pyruvate carboxylase subunit B [EC:6.4.1.1]	0.741999	56.6968	0.0484245	-4.36812	1.6869e-80	1.35031e-79	yes	down
554	etbD	2-hydroxy-6-oxo-octa-2,4-dienoate hydrolase [EC:3.7.1.-]	0.0552374	13.3451	0.0153338	-6.02714	2.50077e-08	5.56721e-08	yes	down
555	tpx	thioredoxin-dependent peroxiredoxin [EC:1.11.1.24]	0.182175	67.5359	0.0099829	-6.64633	1.27917e-22	5.08285e-22	yes	down
556	sthA	NAD(P) transhydrogenase [EC:1.6.1.1]	0.0355641	7.13968	0.0184878	-5.75728	1.37605e-07	2.88537e-07	yes	down
557	-	MEMO1 family protein	0.2024	28.6359	0.0261933	-5.25466	8.44934e-26	3.5506e-25	yes	down
558			0	5.12584	0.0130937	-6.25498	4.1623e-06	7.77468e-06	yes	down
559			0	7.13635	0.00866976	-6.84979	1.85331e-07	3.84058e-07	yes	down
560			0	4.10396	0.0191312	-5.70793	6.55882e-05	0.000110282	yes	down
561			0	7.79164	0.00517136	-7.59524	1.11487e-09	2.74697e-09	yes	down
562			0.0889427	6.3508	0.0518633	-4.26914	5.06726e-07	1.01627e-06	yes	down
563			0.0271075	6.24301	0.01614	-5.95322	4.14797e-08	9.08527e-08	yes	down
564			0.134754	18.6241	0.0268774	-5.21746	5.03618e-06	9.31483e-06	yes	down
566			1.13802	25.7611	0.163326	-2.61417	6.0376e-05	0.000101828	yes	down
568			0	14.3716	0.0136141	-6.19875	4.14594e-06	7.74599e-06	yes	down
569			0	10.5252	0.0152489	-6.03515	9.92722e-06	1.78883e-05	yes	down
570			0.112902	16.9108	0.0265334	-5.23605	9.67202e-05	0.00016009	yes	down
571	mazF	mRNA interferase MazF [EC:3.1.-.-]	0.144731	4.18716	0.128612	-2.9589	0.0443385	0.0562765	no	down
572			0	2.4767	0.0794216	-3.65433	0.116782	0.139552	no	down
573			0	1.54851	0.016611	-5.91171	1.73764e-05	3.06628e-05	yes	down
574	plsY	acyl phosphate:glycerol-3-phosphate acyltransferase [EC:2.3.1.275]	0	2.03901	0.0412681	-4.59883	0.00568955	0.0079768	yes	down
575	frmB	S-formylglutathione hydrolase [EC:3.1.2.12]	1.47305	11.2974	0.4827	-1.0508	0.020037	0.0265009	yes	down
576	pgsA	CDP-diacylglycerol---glycerol-3-phosphate 3-phosphatidyltransferase [EC:2.7.8.5]	0.167277	16.6107	0.0374968	-4.73709	1.59343e-08	3.59486e-08	yes	down
577	kdsD	arabinose-5-phosphate isomerase [EC:5.3.1.13]	0	27.7351	0.0016519	-9.24166	1.62478e-14	5.17449e-14	yes	down
578	kdsA	2-dehydro-3-deoxyphosphooctonate aldolase (KDO 8-P synthase) [EC:2.5.1.55]	0.0906613	16.3983	0.0204224	-5.6137	7.44117e-10	1.86101e-09	yes	down
579	pyrG	CTP synthase [EC:6.3.4.2]	0.0312912	46.7276	0.00247479	-8.65848	5.50137e-17	1.90828e-16	yes	down
580	kdsB	3-deoxy-manno-octulosonate cytidylyltransferase (CMP-KDO synthetase) [EC:2.7.7.38]	0.125061	30.0386	0.0154192	-6.01913	3.81167e-15	1.24648e-14	yes	down
581	rfaE1	D-glycero-beta-D-manno-heptose-7-phosphate kinase [EC:2.7.1.167]	0.562349	68.5357	0.030417	-5.03898	7.68203e-52	4.72865e-51	yes	down
582	lepB	signal peptidase I [EC:3.4.21.89]	0.0647627	112.809	0.00213127	-8.87407	6.65429e-18	2.37581e-17	yes	down
583	lepA	GTP-binding protein LepA	0.387007	67.9037	0.0211134	-5.5657	7.59157e-85	6.35958e-84	yes	down
584	bioA	adenosylmethionine---8-amino-7-oxononanoate aminotransferase [EC:2.6.1.62]	0.038615	2.3439	0.0608847	-4.03778	0.00122044	0.00182971	yes	down
585	lhgO	(S)-2-hydroxyglutarate dehydrogenase [EC:1.1.5.13]	0.0417042	6.77007	0.0228155	-5.45384	8.44545e-07	1.66087e-06	yes	down
586			0	11.8256	0.0161931	-5.94848	1.4317e-05	2.54321e-05	yes	down
587	-	S-adenosyl-L-methionine hydrolase (adenosine-forming) [EC:3.13.2.3]	0.125143	20.7837	0.0223865	-5.48123	3.47076e-12	9.95568e-12	yes	down
588	greA	transcription elongation factor GreA	0.104916	10.1991	0.038209	-4.70994	6.89808e-05	0.000115761	yes	down
589	carB	carbamoyl-phosphate synthase large subunit [EC:6.3.5.5]	0.123059	28.875	0.0157886	-5.98497	8.62738e-55	5.50538e-54	yes	down
590	-	metalloendopeptidase OMA1, mitochondrial [EC:3.4.24.-]	0.104675	22.5574	0.0171709	-5.86389	2.44573e-14	7.72386e-14	yes	down
591	sppA	protease IV [EC:3.4.21.-]	0.263294	41.6396	0.0234341	-5.41524	1.61034e-26	6.85633e-26	yes	down
592	carA	carbamoyl-phosphate synthase small subunit [EC:6.3.5.5]	0.128135	36.6214	0.0129523	-6.27065	2.46737e-23	9.94722e-23	yes	down
593			0.192416	27.2729	0.0261925	-5.2547	6.95018e-11	1.85702e-10	yes	down
594	pyrC	dihydroorotase [EC:3.5.2.3]	0.0583485	17.9886	0.0120321	-6.37696	4.2514e-13	1.27922e-12	yes	down
595	pyrB	aspartate carbamoyltransferase catalytic subunit [EC:2.1.3.2]	0.108643	19.4665	0.0206941	-5.59463	6.09827e-13	1.81867e-12	yes	down
596	pyrR	pyrimidine operon attenuation protein / uracil phosphoribosyltransferase [EC:2.4.2.9]	0	15.3337	0.00587235	-7.41185	3.52899e-09	8.37737e-09	yes	down
598			0.0280361	15.4913	0.00668891	-7.22401	5.90361e-12	1.67695e-11	yes	down
599			0.0853539	11.8894	0.0267098	-5.22649	8.16862e-11	2.17395e-10	yes	down
601			0	1.1351	0.0536685	-4.21978	0.0449877	0.0570397	no	down
602			0	4.09727	0.0712609	-3.81075	0.0530252	0.0665545	no	down
603	algH	putative transcriptional regulator	0.169837	27.1043	0.0232485	-5.42672	9.79844e-12	2.748e-11	yes	down
604	-	uncharacterized protein	0	40.581	0.00214359	-8.86575	2.18934e-13	6.67056e-13	yes	down
605	-	uncharacterized protein	0	11.0391	0.0078168	-6.99921	5.21076e-08	1.13218e-07	yes	down
606	ureD	urease accessory protein	0	23.331	0.00232884	-8.74617	4.47209e-13	1.34223e-12	yes	down
607	ureG	urease accessory protein	0.223203	34.1436	0.0242661	-5.36492	8.88544e-17	3.06087e-16	yes	down
608	ureF	urease accessory protein	0.218616	60.3024	0.013421	-6.21936	1.96707e-23	7.94474e-23	yes	down
609	ureC	urease subunit alpha [EC:3.5.1.5]	0.841119	159.509	0.0195279	-5.67832	2.41608e-161	3.25813e-160	yes	down
610	ureB	urease subunit beta [EC:3.5.1.5]	0.670366	49.7449	0.0500025	-4.32186	8.08481e-25	3.34655e-24	yes	down
611	ureA	urease subunit gamma [EC:3.5.1.5]	0.247561	32.7166	0.0280404	-5.15635	1.95567e-08	4.39225e-08	yes	down
612	urtE	urea transport system ATP-binding protein	0.0679348	12.1519	0.0207148	-5.59319	5.385e-07	1.07665e-06	yes	down
613	urtD	urea transport system ATP-binding protein	0	12.5026	0.00535138	-7.54587	1.42105e-09	3.4732e-09	yes	down
614	urtC	urea transport system permease protein	0	12.77	0.00352161	-8.14955	3.9466e-11	1.07057e-10	yes	down
615	urtB	urea transport system permease protein	0.031654	20.8539	0.005618	-7.47573	1.0774e-12	3.16914e-12	yes	down
616	urtA	urea transport system substrate-binding protein	0.0910505	42.839	0.00789012	-6.98574	2.05292e-25	8.58951e-25	yes	down
617	nreC	two-component system, NarL family, response regulator NreC	0.153298	18.1082	0.031265	-4.99931	9.74941e-10	2.41142e-09	yes	down
618	cheBR	two-component system, chemotaxis family, CheB/CheR fusion protein [EC:2.1.1.80 3.1.1.61]	0.291638	17.8079	0.0607248	-4.04157	6.96952e-19	2.55797e-18	yes	down
619			0.19142	65.5935	0.0108046	-6.53222	1.04774e-42	5.81988e-42	yes	down
620			0.215216	45.0182	0.0177109	-5.81922	1.51019e-26	6.44235e-26	yes	down
621			10.9536	795.672	0.0509757	-4.29405	1.26155e-195	1.97074e-194	yes	down
622			4.86549	171.343	0.104956	-3.25215	4.39744e-39	2.31711e-38	yes	down
623	queC	7-cyano-7-deazaguanine synthase [EC:6.3.4.20]	0	18.4455	0.0039696	-7.97679	8.32089e-11	2.21257e-10	yes	down
624	dksA	RNA polymerase-binding transcription factor	0.931058	125.329	0.0275377	-5.18245	7.89542e-50	4.75414e-49	yes	down
625			0	40.7409	0.00234922	-8.7336	5.47092e-13	1.63536e-12	yes	down
626	rpoD	RNA polymerase primary sigma factor	0.157593	9.03062	0.0644275	-3.95618	1.17324e-07	2.47384e-07	yes	down
628	ald	alanine dehydrogenase [EC:1.4.1.1]	1.56328	62.5346	0.0926568	-3.43196	1.83403e-52	1.13753e-51	yes	down
629			1.62847	172.725	0.0348915	-4.84098	2.55303e-47	1.49823e-46	yes	down
630	hndC	NADP-reducing hydrogenase subunit HndC [EC:1.12.1.3]	0.141051	29.6314	0.0176479	-5.82436	9.79111e-08	2.07895e-07	yes	down
631	octT	diglucosylglycerate octanoyltransferase [EC:2.3.1.273]	0	19.4485	0.00684254	-7.19125	1.24996e-08	2.84778e-08	yes	down
632	-	L-aspartate semialdehyde sulfurtransferase ferredoxin	0	6.98135	0.0312885	-4.99822	0.00167061	0.00247064	yes	down
633	-	farnesyl-diphosphate farnesyltransferase [EC:2.5.1.21]	0.191715	15.1046	0.0469467	-4.41283	1.95022e-13	5.95373e-13	yes	down
634			0	17.6016	0.00664998	-7.23243	1.117e-08	2.55424e-08	yes	down
635	htpX	heat shock protein HtpX [EC:3.4.24.-]	7.82091	157.334	0.184265	-2.44015	7.30752e-62	5.01675e-61	yes	down
636			0.175889	19.0937	0.0340892	-4.87454	2.16232e-05	3.78492e-05	yes	down
637			0.851435	48.2317	0.0653777	-3.93506	2.90901e-52	1.79922e-51	yes	down
638			0.675776	29.1003	0.085927	-3.54074	4.47507e-06	8.33276e-06	yes	down
639	-	uncharacterized protein	0.224289	39.7413	0.0208568	-5.58334	1.21288e-12	3.55819e-12	yes	down
640	rsbU_P	phosphoserine phosphatase RsbU/P [EC:3.1.3.3]	0	0.882816	0.0909813	-3.45829	0.098326	0.118828	no	down
641	wspR	two-component system, chemotaxis family, response regulator WspR [EC:2.7.7.65]	26.3126	55.8231	1.7441	0.80248	2.4053e-10	6.22372e-10	no	up
642	-	two-component system, sensor histidine kinase and response regulator [EC:2.7.13.3]	1.50772	8.69263	0.64289	-0.637356	0.0242156	0.031732	no	down
643	-	two-component system, sensor histidine kinase and response regulator [EC:2.7.13.3]	0.77186	1.25393	2.30458	1.2045	0.310741	0.346552	no	up
644			0	9.26852	0.00613534	-7.34864	1.01749e-08	2.33463e-08	yes	down
645	purN	phosphoribosylglycinamide formyltransferase 1 [EC:2.1.2.2]	0	13.0488	0.00579551	-7.43085	3.15668e-09	7.52403e-09	yes	down
646	purM	phosphoribosylformylglycinamidine cyclo-ligase [EC:6.3.3.1]	0	10.0224	0.00490557	-7.67136	7.57535e-10	1.89396e-09	yes	down
647	rsbU_P	phosphoserine phosphatase RsbU/P [EC:3.1.3.3]	0.080979	11.7809	0.0254456	-5.29644	2.18717e-06	4.18226e-06	yes	down
648	ntrX	two-component system, NtrC family, nitrogen regulation response regulator NtrX	0.179738	16.6664	0.0398998	-4.64748	8.79808e-19	3.22298e-18	yes	down
649	ntrY	two-component system, NtrC family, nitrogen regulation sensor histidine kinase NtrY [EC:2.7.13.3]	0.0964384	26.1042	0.0136948	-6.19023	7.98379e-34	3.84678e-33	yes	down
650			0.826992	125.196	0.024531	-5.34925	1.04842e-32	4.97566e-32	yes	down
651			0	1.37796	0.11581	-3.11017	0.177351	0.205368	no	down
652			0	14.4833	0.0161651	-5.95097	1.54707e-05	2.74187e-05	yes	down
653			0	10.2109	0.0079731	-6.97064	6.53922e-08	1.40935e-07	yes	down
654			0.157374	26.0426	0.0223181	-5.48564	8.6589e-07	1.70112e-06	yes	down
655	higA-1	antitoxin HigA-1	0	5.23161	0.0330567	-4.91891	0.00337775	0.00484669	yes	down
656			0	19.348	0.00595681	-7.39124	7.14448e-09	1.65922e-08	yes	down
657			0.0596768	7.13129	0.0332028	-4.91255	0.000395203	0.000620312	yes	down
658	yabN	tetrapyrrole methylase family protein / MazG family protein	0.057421	13.8082	0.0153969	-6.02122	2.76697e-08	6.13687e-08	yes	down
659			0.0811141	24.7123	0.0121278	-6.36554	4.33224e-09	1.02097e-08	yes	down
660			0.119741	17.4215	0.0255857	-5.28852	2.47332e-06	4.70675e-06	yes	down
661	-	uncharacterized protein	0.358476	36.2002	0.0367616	-4.76566	5.1194e-22	2.01202e-21	yes	down
662			0.0267256	10.6618	0.00927791	-6.75198	2.43146e-19	9.02889e-19	yes	down
663	-	cytochrome-b5 reductase [EC:1.6.2.2]	0.0687634	26.7593	0.00948883	-6.71955	2.41653e-10	6.25068e-10	yes	down
664	hemY	protoporphyrinogen/coproporphyrinogen III oxidase [EC:1.3.3.4 1.3.3.15]	0	5.03967	0.00687797	-7.1838	1.33034e-08	3.02201e-08	yes	down
665	hemH	protoporphyrin/coproporphyrin ferrochelatase [EC:4.98.1.1 4.99.1.9]	0.26335	30.6291	0.0318222	-4.97382	2.06198e-21	8.0084e-21	yes	down
666	hemE	uroporphyrinogen decarboxylase [EC:4.1.1.37]	1.56693	70.0996	0.0827613	-3.5949	4.00216e-47	2.34421e-46	yes	down
667			0	6.02536	0.0322122	-4.95625	0.00457879	0.00647995	yes	down
668	-	uncharacterized protein	0.35983	2.01608	0.662424	-0.594172	0.597473	0.631838	no	down
669			0.411428	10.0136	0.152021	-2.71766	0.00834406	0.011516	yes	down
671	prkC	eukaryotic-like serine/threonine-protein kinase [EC:2.7.11.1]	0.281811	22.8368	0.0457094	-4.45136	1.15157e-35	5.73599e-35	yes	down
672			3.57522	11.1565	1.18161	0.240756	0.708402	0.736519	no	up
673	desC	stearoyl-CoA desaturase (Delta-9 desaturase) [EC:1.14.19.1]	4.335	116.972	0.137255	-2.86506	1.09317e-74	8.40284e-74	yes	down
674			0	7.90903	0.0136723	-6.1926	8.13192e-06	1.47724e-05	yes	down
675			0	3.36501	0.0184731	-5.75843	5.84785e-05	9.86817e-05	yes	down
676			1.83882	20.7063	0.327963	-1.6084	0.0194925	0.0258107	yes	down
677			0.954034	41.2533	0.0855174	-3.54764	9.67752e-11	2.56186e-10	yes	down
678	pstS	phosphate transport system substrate-binding protein	0.365901	61.3715	0.0220542	-5.5028	0.00222236	0.00325029	yes	down
679			0	55.2736	0.00204082	-8.93664	1.21315e-13	3.73077e-13	yes	down
680			0.400059	55.554	0.0266639	-5.22897	1.46151e-15	4.85217e-15	yes	down
681	ssuC	sulfonate transport system permease protein	0.0647655	4.89136	0.0489153	-4.35357	0.000338793	0.000534644	yes	down
682	ssuB	sulfonate transport system ATP-binding protein [EC:7.6.2.14]	0.0618737	3.17155	0.0726053	-3.78378	0.00398976	0.00568325	yes	down
683	ssuA	sulfonate transport system substrate-binding protein	0.0514867	2.2102	0.0867883	-3.52636	0.0104164	0.0142164	yes	down
684	moeA	molybdopterin molybdotransferase [EC:2.10.1.1]	0	3.03989	0.0142175	-6.13619	5.58403e-06	1.02876e-05	yes	down
685			0.0322559	5.31023	0.022647	-5.46454	1.86901e-06	3.58851e-06	yes	down
686	modA	molybdate transport system substrate-binding protein	0	4.47029	0.0152193	-6.03795	9.93837e-06	1.79027e-05	yes	down
687	modB	molybdate transport system permease protein	0.147947	6.10572	0.0896779	-3.4791	0.000615286	0.000948068	yes	down
688	modC	molybdate transport system ATP-binding protein [EC:7.3.2.5]	0	3.40313	0.0137525	-6.18416	4.35565e-06	8.11528e-06	yes	down
689			0	4.62258	0.0186126	-5.74758	7.14969e-05	0.000119827	yes	down
690			0	10.9437	0.00706601	-7.14489	2.84679e-08	6.3103e-08	yes	down
691	modE	molybdate transport system regulatory protein	0	3.9179	0.0334818	-4.90048	0.00236953	0.00345736	yes	down
692	modE	molybdate transport system regulatory protein	1.22741	120.065	0.037887	-4.72215	1.13221e-18	4.12999e-18	yes	down
693			0.0971483	10.252	0.0351571	-4.83004	0.000307487	0.000487128	yes	down
694	modA	molybdate transport system substrate-binding protein	0.131352	21.9019	0.0221614	-5.49581	1.14471e-11	3.19877e-11	yes	down
695			1.69219	17.3486	0.360789	-1.47077	2.80615e-06	5.31595e-06	yes	down
696	pepA	leucyl aminopeptidase [EC:3.4.11.1]	0	18.1324	0.00298673	-8.38722	5.29732e-12	1.50722e-11	yes	down
697	nagZ	beta-N-acetylhexosaminidase [EC:3.2.1.52]	0.090951	22.7008	0.0148464	-6.07374	6.07228e-15	1.97158e-14	yes	down
698			0	48.872	0.0023596	-8.72724	6.25299e-13	1.86266e-12	yes	down
699	-	basic amino acid/polyamine antiporter, APA family	0	15.0065	0.00225054	-8.79551	3.60989e-13	1.08958e-12	yes	down
700	-	putative glutamine amidotransferase	0.109451	90.9881	0.00444607	-7.81325	3.94317e-20	1.49655e-19	yes	down
701			0.460049	119.571	0.0142485	-6.13304	8.32059e-30	3.77192e-29	yes	down
702			0	7.50432	0.017707	-5.81954	4.11507e-05	7.04082e-05	yes	down
703	pepP	Xaa-Pro aminopeptidase [EC:3.4.11.9]	0.290801	34.5142	0.0312653	-4.9993	2.60576e-30	1.19067e-29	yes	down
704	tatA	sec-independent protein translocase protein TatA	1.06282	145.015	0.027085	-5.20636	2.14872e-18	7.78294e-18	yes	down
705	pilZ	type IV pilus assembly protein PilZ	0	6.54151	0.0150312	-6.05589	1.79156e-05	3.15711e-05	yes	down
706	pilZ	type IV pilus assembly protein PilZ	0	9.39925	0.0105397	-6.56802	9.33127e-07	1.82973e-06	yes	down
707	clpX	ATP-dependent Clp protease ATP-binding subunit ClpX	0.159049	86.8347	0.00679674	-7.20094	1.09019e-42	6.05354e-42	yes	down
708	clpP	ATP-dependent Clp protease, protease subunit [EC:3.4.21.92]	0	76.1701	0.00104923	-9.89645	1.21857e-16	4.18006e-16	yes	down
709	tig	trigger factor	0.33481	49.4432	0.0250589	-5.31853	7.95848e-07	1.56949e-06	yes	down
712			0	4.793	0.0250823	-5.31718	0.000328202	0.000518724	yes	down
714	-	putative transposase	0.519274	36.2123	0.0530351	-4.23691	1.87065e-18	6.79162e-18	yes	down
715			0	24.9379	0.00864873	-6.8533	9.71772e-08	2.06393e-07	yes	down
716			0.365331	84.2496	0.0160897	-5.95771	3.66505e-18	1.32012e-17	yes	down
717			0.223915	10.2153	0.0811582	-3.62312	0.000132931	0.000217492	yes	down
718			0.125295	15.662	0.0296567	-5.0755	1.90758e-18	6.92086e-18	yes	down
719	dksA	RNA polymerase-binding transcription factor	0.11096	24.315	0.016942	-5.88326	7.4226e-08	1.59066e-07	yes	down
720	recR	recombination protein RecR	0	10.0992	0.00837561	-6.89959	8.93711e-08	1.90389e-07	yes	down
721	ebfC	nucleoid-associated protein EbfC	0.463895	26.0184	0.0659216	-3.92311	6.04952e-08	1.30891e-07	yes	down
722	dnaX	DNA polymerase III subunit gamma/tau [EC:2.7.7.7]	0.278955	56.6133	0.0182432	-5.77649	4.25241e-62	2.92845e-61	yes	down
723	-	ATP-binding cassette, subfamily F, member 3	0.67872	31.7598	0.0791934	-3.65848	1.12473e-42	6.2386e-42	yes	down
724			1.14571	51.6001	0.0819371	-3.60934	1.87074e-13	5.71559e-13	yes	down
725	ycaJ	putative ATPase	0	16.8788	0.00233486	-8.74245	5.62554e-13	1.68028e-12	yes	down
726	pcaD	3-oxoadipate enol-lactonase [EC:3.1.1.24]	0	40.1238	0.0016055	-9.28276	1.04896e-14	3.37048e-14	yes	down
727	folE	GTP cyclohydrolase IA [EC:3.5.4.16]	0.309132	29.7863	0.0384146	-4.7022	1.22504e-15	4.07845e-15	yes	down
728	queD	6-pyruvoyltetrahydropterin/6-carboxytetrahydropterin synthase [EC:4.2.3.12 4.1.2.50]	0	36.1929	0.00348754	-8.16357	2.48887e-11	6.83158e-11	yes	down
729	erpA	iron-sulfur cluster insertion protein	6.00187	341.11	0.0652211	-3.93852	3.8112e-81	3.06978e-80	yes	down
730	fdx	ferredoxin, 2Fe-2S	1.19204	70.8481	0.0622618	-4.00551	1.1024e-19	4.12828e-19	yes	down
731	nuoF	NADH-quinone oxidoreductase subunit F [EC:7.1.1.2]	0.0766108	62.5047	0.00454636	-7.78107	3.5456e-26	1.49971e-25	yes	down
732			1.31942	101.303	0.0482509	-4.3733	7.13232e-46	4.1169e-45	yes	down
733	mdh	malate dehydrogenase [EC:1.1.1.37]	0.158251	42.3404	0.0138529	-6.17367	3.50424e-23	1.40907e-22	yes	down
734			0	21.2113	0.00589828	-7.40549	4.0467e-09	9.55713e-09	yes	down
735	norD	nitric oxide reductase NorD protein	0.133795	34.634	0.0143004	-6.1278	8.02897e-58	5.2735e-57	yes	down
736	-	ferredoxin-thioredoxin reductase catalytic chain [EC:1.8.7.2]	0.567715	33.405	0.0628631	-3.99164	7.51352e-13	2.23128e-12	yes	down
737			0.107624	34.4796	0.0115411	-6.43708	1.73941e-09	4.21736e-09	yes	down
738			0	11.3393	0.0157279	-5.99053	1.86721e-05	3.28414e-05	yes	down
739	-	two-component system, OmpR family, response regulator	0	26.063	0.00287472	-8.44236	5.247e-12	1.49373e-11	yes	down
740	-	two-component system, OmpR family, sensor kinase [EC:2.7.13.3]	0.104478	35.8807	0.0107376	-6.54119	1.47302e-07	3.08285e-07	yes	down
742	smpB	SsrA-binding protein	0.105342	9.68687	0.0403575	-4.63102	7.41174e-05	0.000123978	yes	down
743			0.149109	33.9188	0.0162958	-5.93936	2.56998e-11	7.04672e-11	yes	down
744			0	23.3978	0.00357854	-8.12641	3.47407e-11	9.45701e-11	yes	down
745	gyrA	DNA gyrase subunit A [EC:5.6.2.2]	0.0807591	28.7036	0.0104286	-6.58331	3.57266e-35	1.76591e-34	yes	down
746	gyrB	DNA gyrase subunit B [EC:5.6.2.2]	0.192631	37.8098	0.0188519	-5.72915	1.19853e-56	7.76336e-56	yes	down
747	dnaN	DNA polymerase III subunit beta [EC:2.7.7.7]	0.0665493	47.9742	0.00513559	-7.60525	6.81597e-19	2.50339e-18	yes	down
748	dnaA	chromosomal replication initiator protein	0.223642	26.3665	0.0314451	-4.99102	9.4195e-07	1.84586e-06	yes	down
749			0	6.5462	0.0355621	-4.81352	0.00259459	0.00377118	yes	down
750			0	11.6134	0.0128834	-6.27835	6.11626e-06	1.12253e-05	yes	down
751			1.79283	16.4217	0.404096	-1.30723	0.0117839	0.0159939	yes	down
752	hisS	histidyl-tRNA synthetase [EC:6.1.1.21]	0.157812	36.1177	0.0161747	-5.95012	7.26279e-28	3.16719e-27	yes	down
753			0.101066	11.0827	0.0337146	-4.89048	0.000176392	0.000284807	yes	down
754			0.0483838	10.8031	0.0166253	-5.91048	5.04499e-08	1.0977e-07	yes	down
755			0	12.5903	0.0150422	-6.05484	8.50517e-06	1.54251e-05	yes	down
756			0.066785	17.5603	0.0140878	-6.14941	1.27333e-15	4.23467e-15	yes	down
757			0	4.69122	0.0554024	-4.17391	0.0200738	0.0265382	yes	down
758			0	2.55592	0.0206906	-5.59488	0.000108691	0.000179214	yes	down
759			0	6.49765	0.00942654	-6.72906	2.98715e-07	6.09196e-07	yes	down
760	-	uncharacterized protein	0.383647	13.5209	0.104784	-3.25451	5.45988e-06	1.00696e-05	yes	down
761	egtB	gamma-glutamyl hercynylcysteine S-oxide synthase [EC:1.14.99.50]	0.124698	5.60923	0.082613	-3.59749	2.14255e-05	3.75298e-05	yes	down
762			0.3607	21.1053	0.0632931	-3.98181	5.33863e-38	2.76875e-37	yes	down
763	cefD	isopenicillin-N epimerase [EC:5.1.1.17]	0.0379761	10.0722	0.0139406	-6.16456	1.48136e-08	3.35228e-08	yes	down
764	gcvP	glycine cleavage system P protein (glycine dehydrogenase) [EC:1.4.4.2]	1.70628	47.0202	0.134267	-2.89682	2.88776e-71	2.14827e-70	yes	down
765			0.434563	3.70642	0.4367	-1.19528	0.209854	0.240185	no	down
766	-	two-component system, OmpR family, response regulator	2.00988	16.9031	0.4404	-1.18311	0.00373896	0.00534226	yes	down
767	-	two-component system, OmpR family, sensor kinase [EC:2.7.13.3]	1.54967	19.2169	0.299121	-1.7412	1.3338e-09	3.26614e-09	yes	down
768	degP	serine protease Do [EC:3.4.21.107]	14.6373	109.301	0.496434	-1.01033	1.00718e-14	3.23825e-14	yes	down
769	purU	formyltetrahydrofolate deformylase [EC:3.5.1.10]	2.27906	42.453	0.199186	-2.32781	5.87325e-17	2.03409e-16	yes	down
770	rimO	ribosomal protein S12 methylthiotransferase [EC:2.8.4.4]	0.404689	48.9409	0.0306788	-5.02662	8.21368e-07	1.61735e-06	yes	down
771	-	gamma-carbonic anhydrase [EC:4.2.1.-]	0	7.84938	0.0120828	-6.3709	2.91081e-06	5.50951e-06	yes	down
772			0	4.75116	0.0152386	-6.03612	1.01473e-05	1.82621e-05	yes	down
774			0.112902	24.4048	0.018426	-5.76211	8.28056e-06	1.50283e-05	yes	down
776			0	5.84069	0.0365084	-4.77563	0.00265447	0.00385604	yes	down
779			0	7.15771	0.0266955	-5.22726	0.000465229	0.000725444	yes	down
780			0.234953	6.18631	0.140275	-2.83367	0.0489203	0.0616371	no	down
782	res	type III restriction enzyme [EC:3.1.21.5]	0	3.7404	0.00509594	-7.61644	8.67021e-10	2.15793e-09	yes	down
783	mod	adenine-specific DNA-methyltransferase [EC:2.1.1.72]	0	2.75991	0.0115237	-6.43925	1.01624e-06	1.98516e-06	yes	down
784	ywaD	aminopeptidase YwaD [EC:3.4.11.6 3.4.11.10]	0	7.81924	0.0075056	-7.05782	6.86057e-08	1.47635e-07	yes	down
785	argB	acetylglutamate kinase [EC:2.7.2.8]	0.167375	17.4477	0.0352913	-4.82454	0.000262229	0.000417779	yes	down
786	hslU	ATP-dependent HslUV protease ATP-binding subunit HslU	0.160804	42.6185	0.0139713	-6.16139	1.62661e-33	7.80582e-33	yes	down
787	hslV	ATP-dependent HslUV protease, peptidase subunit HslV [EC:3.4.25.2]	0	26.6757	0.00357328	-8.12853	3.61773e-11	9.83772e-11	yes	down
788	xerC	integrase/recombinase XerC	0.425037	30.692	0.0512461	-4.28641	6.48336e-24	2.63366e-23	yes	down
789	trmFO	methylenetetrahydrofolate--tRNA-(uracil-5-)-methyltransferase [EC:2.1.1.74]	0.246919	25.8996	0.0353118	-4.8237	2.16969e-26	9.21761e-26	yes	down
790	ppkA	serine/threonine-protein kinase PpkA [EC:2.7.11.1]	0.108962	7.36797	0.0548403	-4.18862	3.55167e-10	9.08516e-10	yes	down
791	relE	mRNA interferase RelE/StbE	0	5.39035	0.0304591	-5.03698	0.0010919	0.00164428	yes	down
792			0.169837	15.3589	0.0410982	-4.60478	0.000108301	0.00017859	yes	down
795	purA	adenylosuccinate synthase [EC:6.3.4.4]	0	21.9507	0.00177093	-9.14128	2.92869e-14	9.22652e-14	yes	down
796	xerD	integrase/recombinase XerD	1.06214	32.6811	0.12054	-3.05241	5.08257e-24	2.06844e-23	yes	down
797			0.29555	9.31376	0.117617	-3.08783	3.11449e-09	7.42805e-09	yes	down
799			0.136963	13.372	0.0407777	-4.61607	0.00103356	0.00155904	yes	down
801			0	7.72628	0.0191177	-5.70895	6.37328e-05	0.000107314	yes	down
802			0	10.1836	0.0108666	-6.52396	1.43899e-06	2.78324e-06	yes	down
803	prkC	eukaryotic-like serine/threonine-protein kinase [EC:2.7.11.1]	0.0190213	6.79237	0.010371	-6.5913	5.5395e-10	1.39669e-09	yes	down
804			0.0231489	16.7009	0.00514635	-7.60223	2.87529e-13	8.7228e-13	yes	down
805			0.126872	19.0141	0.0247097	-5.33878	4.01873e-26	1.69844e-25	yes	down
806			0	4.81486	0.024136	-5.37267	0.000299335	0.000474601	yes	down
808			0	5.54207	0.0353796	-4.82094	0.00517708	0.00728935	yes	down
809			0	1.27199	0.105838	-3.24007	0.147553	0.173326	no	down
810			0	4.34641	0.00818434	-6.93292	7.10072e-08	1.52442e-07	yes	down
811			0	2.62926	0.00534593	-7.54734	2.59274e-09	6.21143e-09	yes	down
812	-	alpha-mannosidase [EC:3.2.1.24]	0.029595	5.33315	0.0205484	-5.60483	1.20695e-12	3.54148e-12	yes	down
813			0.0627025	3.73932	0.0620158	-4.01122	6.56599e-12	1.86101e-11	yes	down
814			0.0138239	3.38517	0.0162147	-5.94655	6.04062e-06	1.10931e-05	yes	down
815			0	5.32138	0.00787343	-6.98879	6.39843e-08	1.38035e-07	yes	down
817			0	2.61666	0.0803674	-3.63725	0.121688	0.145001	no	down
818			0	22.7708	0.00201393	-8.95577	1.29422e-13	3.9738e-13	yes	down
819	-	uncharacterized protein	0.161314	51.8753	0.011515	-6.44034	5.62368e-25	2.33343e-24	yes	down
820			0.469111	58.6121	0.029631	-5.07675	1.87117e-21	7.27645e-21	yes	down
823			0.0962082	5.62861	0.0635029	-3.97703	0.00148372	0.00220478	yes	down
824			57.2666	213.143	0.996068	-0.00568325	0.965771	0.969843	no	down
825			0.0505356	7.64187	0.0244431	-5.35443	1.73168e-06	3.33061e-06	yes	down
826	-	two-component system, chemotaxis family, sensor kinase Cph1 [EC:2.7.13.3]	0.178488	8.49667	0.0783048	-3.67475	0.0196875	0.0260542	yes	down
827	pilR	two-component system, NtrC family, response regulator PilR	0.253748	9.22707	0.101946	-3.29412	1.76354e-10	4.60006e-10	yes	down
828	kinA	two-component system, sporulation sensor kinase A [EC:2.7.13.3]	0.264565	16.8499	0.0581094	-4.10509	9.79279e-19	3.57974e-18	yes	down
829	cheY	two-component system, chemotaxis family, chemotaxis protein CheY	5.26388	29.7248	0.656015	-0.608199	0.107189	0.128785	no	down
830	zraR	two-component system, NtrC family, response regulator HydG	2.12905	29.4028	0.26807	-1.89932	4.20772e-16	1.42009e-15	yes	down
831	pmoC-amoC	methane/ammonia monooxygenase subunit C	0.184511	2.39565	0.288311	-1.7943	0.0860817	0.104841	no	down
832			0	2.18069	0.0707146	-3.82185	0.0511433	0.0643124	no	down
833			0	2.42761	0.0413424	-4.59623	0.00617296	0.00861787	yes	down
834			0	1.43244	0.038672	-4.69257	0.00385682	0.00550198	yes	down
836	mnxG	manganese oxidase [EC:1.16.3.3]	0.0638048	3.336	0.0708545	-3.819	1.0038e-12	2.95716e-12	yes	down
837			0.421014	23.1104	0.0675081	-3.8888	9.85589e-12	2.76311e-11	yes	down
838			0.254645	23.9825	0.0393143	-4.6688	1.28796e-14	4.12131e-14	yes	down
839			0.294874	19.747	0.05536	-4.17501	2.27956e-08	5.08866e-08	yes	down
840			0.305956	10.3571	0.109616	-3.18947	0.000662015	0.00101774	yes	down
841	hsdM	type I restriction enzyme M protein [EC:2.1.1.72]	0	1.73192	0.020275	-5.62415	0.000106061	0.000175065	yes	down
842	hsdS	type I restriction enzyme, S subunit [EC:3.1.21.3]	0.170439	5.27255	0.119889	-3.06023	2.57342e-05	4.4768e-05	yes	down
843			0	3.08819	0.064121	-3.96306	0.0335978	0.0432682	yes	down
844	mrr	restriction system protein	0	5.20444	0.0128067	-6.28696	4.18866e-06	7.82297e-06	yes	down
845	hsdR	type I restriction enzyme, R subunit [EC:3.1.21.3]	0.0210361	3.56995	0.0218432	-5.51667	6.19708e-07	1.23265e-06	yes	down
846			0.189881	4.83343	0.144782	-2.78805	0.073857	0.0907156	no	down
847			0	2.62274	0.0914333	-3.45114	0.0927648	0.112564	no	down
848			0	5.31475	0.0152437	-6.03564	9.92923e-06	1.78883e-05	yes	down
849	-	formylglycine-generating enzyme [EC:1.8.3.7]	0.0387046	3.21482	0.0445703	-4.48777	0.000179894	0.000290249	yes	down
850	-	phospholipase D1/2 [EC:3.1.4.4]	0	8.56449	0.00810863	-6.94633	6.19742e-08	1.33867e-07	yes	down
851			0.118567	23.0648	0.0190111	-5.71701	9.22196e-19	3.37427e-18	yes	down
852	pcoD	copper resistance protein D	0	1.67568	0.0639394	-3.96715	0.0310844	0.0402053	yes	down
853			0.267361	6.96284	0.141692	-2.81917	0.00374594	0.00535071	yes	down
854	prkC	eukaryotic-like serine/threonine-protein kinase [EC:2.7.11.1]	0.383705	81.6343	0.0173986	-5.84488	7.97533e-60	5.35877e-59	yes	down
856			0.428449	212.739	0.00743182	-7.07207	7.40872e-21	2.85451e-20	yes	down
857	cheA	two-component system, chemotaxis family, sensor kinase CheA [EC:2.7.13.3]	0.0921851	110.257	0.0030908	-8.3378	7.8328e-72	5.85229e-71	yes	down
858	cheR	chemotaxis protein methyltransferase CheR [EC:2.1.1.80]	0	18.0501	0.0145367	-6.10416	6.50978e-06	1.19222e-05	yes	down
859	cheBR	two-component system, chemotaxis family, CheB/CheR fusion protein [EC:2.1.1.80 3.1.1.61]	0.0890306	62.529	0.00527592	-7.56636	3.68944e-36	1.85322e-35	yes	down
860	cheBR	two-component system, chemotaxis family, CheB/CheR fusion protein [EC:2.1.1.80 3.1.1.61]	0	79.6345	0.00138082	-9.50026	2.18836e-15	7.21576e-15	yes	down
861			0	9.13126	0.022451	-5.47708	0.000157194	0.000255273	yes	down
862			0	23.7246	0.00677632	-7.20528	1.4419e-08	3.2668e-08	yes	down
863	degU	two-component system, NarL family, response regulator DegU	0	207.674	0.000358321	-11.4465	4.32914e-22	1.70403e-21	yes	down
865	nreC	two-component system, NarL family, response regulator NreC	0	7.22797	0.0108121	-6.5312	8.20114e-07	1.61529e-06	yes	down
866	uhpB	two-component system, NarL family, sensor histidine kinase UhpB [EC:2.7.13.3]	0.0354906	20.7378	0.00634866	-7.29933	6.06105e-23	2.42332e-22	yes	down
868			0	48.9622	0.00301667	-8.37283	1.17666e-11	3.28391e-11	yes	down
869			0.0503978	2.69295	0.0692102	-3.85287	0.00268616	0.00389811	yes	down
870	lon	ATP-dependent Lon protease [EC:3.4.21.53]	2.66029	48.0433	0.204944	-2.2867	3.94636e-10	1.00715e-09	yes	down
871	galU	UTP--glucose-1-phosphate uridylyltransferase [EC:2.7.7.9]	1.14336	184.802	0.0229252	-5.44692	1.81415e-106	1.76413e-105	yes	down
872	bamA	outer membrane protein insertion porin family	0.129254	18.1943	0.026293	-5.24918	2.49416e-29	1.12016e-28	yes	down
873	hlpA	outer membrane protein	0.0868838	11.8753	0.0271763	-5.20151	4.95218e-06	9.16712e-06	yes	down
874	hlpA	outer membrane protein	0.322651	36.7291	0.0324558	-4.94538	2.75355e-15	9.04856e-15	yes	down
875	fabZ	3-hydroxyacyl-[acyl-carrier-protein] dehydratase [EC:4.2.1.59]	0	26.2863	0.00430283	-7.8605	2.02388e-10	5.25877e-10	yes	down
876	lpxA	UDP-N-acetylglucosamine acyltransferase [EC:2.3.1.129]	0.305453	46.3366	0.0244083	-5.35648	7.87011e-27	3.3778e-26	yes	down
877	lpxI	UDP-2,3-diacylglucosamine hydrolase [EC:3.6.1.54]	0.350929	47.9975	0.0271041	-5.20534	8.49911e-29	3.7798e-28	yes	down
878	mviM	virulence factor	0.052671	22.4931	0.0086862	-6.84706	9.09779e-11	2.41459e-10	yes	down
879	lpxB	lipid-A-disaccharide synthase [EC:2.4.1.182]	0	19.5323	0.00228849	-8.77139	4.33785e-13	1.30371e-12	yes	down
880	msbA	ATP-binding cassette, subfamily B, bacterial MsbA [EC:7.5.2.6]	0.0727778	20.7546	0.0130383	-6.2611	6.88804e-20	2.59449e-19	yes	down
881			8.23441	41.5076	0.733928	-0.446289	0.0775521	0.0950732	no	down
882			2.36227	4.05751	2.16459	1.1141	0.272363	0.306473	no	up
883	kdtA	3-deoxy-D-manno-octulosonic-acid transferase [EC:2.4.99.12 2.4.99.13 2.4.99.14 2.4.99.15]	1.11343	22.719	0.181491	-2.46203	1.77557e-17	6.25999e-17	yes	down
884	lpxK	tetraacyldisaccharide 4'-kinase [EC:2.7.1.130]	0.116426	9.8313	0.0437975	-4.51301	1.65048e-09	4.01178e-09	yes	down
885	waaF	lipopolysaccharide heptosyltransferase II [EC:2.4.99.24]	0.160339	14.7158	0.040303	-4.63297	1.16851e-06	2.27429e-06	yes	down
886	tagA	N-acetylglucosaminyldiphosphoundecaprenol N-acetyl-beta-D-mannosaminyltransferase [EC:2.4.1.187]	0.124581	28.6472	0.0161399	-5.95323	9.9516e-18	3.53188e-17	yes	down
887	waaF	lipopolysaccharide heptosyltransferase II [EC:2.4.99.24]	0.0870849	21.6114	0.0149272	-6.06591	2.7419e-15	9.0141e-15	yes	down
888	waaQ	lipopolysaccharide heptosyltransferase III [EC:2.4.99.25]	0.0982912	12.1407	0.0299882	-5.05946	4.89334e-10	1.23963e-09	yes	down
889			0.170363	5.95046	0.106261	-3.23431	0.000805338	0.00122687	yes	down
890			1.10043	7.44705	0.550321	-0.861655	0.676006	0.705967	no	down
891	nusG	transcription termination/antitermination protein NusG	0.789666	16.4012	0.177601	-2.49329	0.202967	0.233079	no	down
892	-	polysaccharide transporter, PST family	0.0184125	10.759	0.00680629	-7.19892	4.36735e-09	1.02893e-08	yes	down
893			0	9.63666	0.00826157	-6.91937	7.17773e-08	1.54074e-07	yes	down
894			0	12.5596	0.00554875	-7.49362	2.97802e-09	7.10913e-09	yes	down
895			0	10.6157	0.00521821	-7.58223	1.06505e-09	2.62882e-09	yes	down
896			0	18.3602	0.00343694	-8.18466	2.56162e-11	7.02505e-11	yes	down
897	wcaC	putative colanic acid biosynthesis glycosyltransferase WcaC [EC:2.4.-.-]	0.0382621	11.1028	0.0128005	-6.28766	4.52949e-09	1.06632e-08	yes	down
898	wcaE	putative colanic acid biosynthesis glycosyltransferase WcaE [EC:2.4.-.-]	0.111397	10.3769	0.0397827	-4.65172	5.03895e-08	1.09654e-07	yes	down
900	-	glycogen synthase [EC:2.4.1.11]	0.214822	24.6877	0.0322805	-4.95319	6.33038e-22	2.48228e-21	yes	down
901	wcaI	putative colanic acid biosynthesis glycosyltransferase WcaI	0	20.5833	0.00194576	-9.00545	7.19197e-14	2.23303e-13	yes	down
902	rfbD	dTDP-4-dehydrorhamnose reductase [EC:1.1.1.133]	0.119354	13.3562	0.0330149	-4.92074	1.91608e-09	4.6283e-09	yes	down
903	pseB	UDP-N-acetylglucosamine 4,6-dehydratase/5-epimerase [EC:4.2.1.115 5.1.3.-]	0.140548	17.2687	0.0301844	-5.05005	3.44806e-14	1.08319e-13	yes	down
904	wbjD	UDP-N-acetyl-L-fucosamine synthase [EC:5.1.3.28]	0.179116	10.6472	0.0623632	-4.00316	6.13181e-10	1.54252e-09	yes	down
905	wbpV	UDP-N-acetyl-alpha-D-quinovosamine dehydrogenase [EC:1.1.1.426]	0.227117	14.6012	0.0576063	-4.11763	3.76092e-11	1.02163e-10	yes	down
906	pglA	N,N'-diacetylbacillosaminyl-diphospho-undecaprenol alpha-1,3-N-acetylgalactosaminyltransferase [EC:2.4.1.290]	0	1.95964	0.0981656	-3.34864	0.113498	0.135879	no	down
907	wbpV	UDP-N-acetyl-alpha-D-quinovosamine dehydrogenase [EC:1.1.1.426]	0.345833	15.2814	0.084254	-3.56911	0.00189071	0.00278128	yes	down
908	wecA	UDP-GlcNAc:undecaprenyl-phosphate/decaprenyl-phosphate GlcNAc-1-phosphate transferase [EC:2.7.8.33 2.7.8.35]	0.0972406	14.3291	0.0251352	-5.31415	1.68691e-11	4.68095e-11	yes	down
909	ubiG	2-polyprenyl-6-hydroxyphenyl methylase / 3-demethylubiquinone-9 3-methyltransferase [EC:2.1.1.222 2.1.1.64]	0.218659	8.37143	0.0961397	-3.37872	3.88666e-05	6.66254e-05	yes	down
910	waaL	O-antigen ligase [EC:2.4.99.26]	4.7377	19.8137	0.885744	-0.175039	0.442482	0.481247	no	down
911	waaE	(heptosyl)LPS beta-1,4-glucosyltransferase [EC:2.4.1.-]	0.124815	10.5844	0.0436954	-4.51637	9.9179e-08	2.10414e-07	yes	down
912	fcbD	chondroitin synthase [EC:2.4.1.175 2.4.1.226]	0.184296	19.8256	0.0344271	-4.86031	0.000147655	0.000240413	yes	down
913	waaQ	lipopolysaccharide heptosyltransferase III [EC:2.4.99.25]	0.224767	9.87686	0.0846938	-3.5616	4.38972e-09	1.03404e-08	yes	down
914	wbpM	UDP-N-acetylglucosamine 4,6-dehydratase [EC:4.2.1.135]	0.132092	13.3111	0.0367507	-4.76608	3.88132e-19	1.43132e-18	yes	down
915	rfbB	dTDP-glucose 4,6-dehydratase [EC:4.2.1.46]	0.0464917	9.42868	0.0183125	-5.77103	1.4985e-07	3.13449e-07	yes	down
916	rfbD	dTDP-4-dehydrorhamnose reductase [EC:1.1.1.133]	0.473436	10.1585	0.172474	-2.53555	0.198154	0.228076	no	down
917			0	11.1729	0.012697	-6.29937	3.35244e-06	6.31069e-06	yes	down
918	rfbA	glucose-1-phosphate thymidylyltransferase [EC:2.7.7.24]	0.109716	9.72409	0.0417249	-4.58295	8.8752e-08	1.89148e-07	yes	down
920	rfbA	lipopolysaccharide transport system permease protein	0.231573	11.7028	0.0733115	-3.76982	3.60089e-09	8.54074e-09	yes	down
921	cysC	adenylylsulfate kinase [EC:2.7.1.25]	0	7.60666	0.0101015	-6.62929	5.38017e-07	1.07596e-06	yes	down
923	rbfB	lipopolysaccharide transport system ATP-binding protein	0.197526	6.1307	0.119513	-3.06476	2.51623e-06	4.78488e-06	yes	down
924	-	O-methyltransferase [EC:2.1.1.-]	0.78928	31.2467	0.0936591	-3.41644	4.53826e-41	2.4617e-40	yes	down
925	ubiG	2-polyprenyl-6-hydroxyphenyl methylase / 3-demethylubiquinone-9 3-methyltransferase [EC:2.1.1.222 2.1.1.64]	0.148347	10.0343	0.0545377	-4.1966	2.07482e-07	4.28441e-07	yes	down
926			0.07641	20.4194	0.0138406	-6.17495	4.50502e-16	1.51944e-15	yes	down
928	wbbL	N-acetylglucosaminyl-diphospho-decaprenol L-rhamnosyltransferase [EC:2.4.1.289]	0.155592	4.85895	0.118633	-3.07542	0.000163612	0.000265084	yes	down
930	-	putative transposase	0	9.26331	0.0145232	-6.10549	7.3265e-06	1.33579e-05	yes	down
931	rfbF	rhamnosyltransferase [EC:2.4.1.-]	0	2.48013	0.0231754	-5.43126	0.000221466	0.000354772	yes	down
932	wbbL	N-acetylglucosaminyl-diphospho-decaprenol L-rhamnosyltransferase [EC:2.4.1.289]	0	12.8335	0.0124261	-6.33048	2.48371e-06	4.72537e-06	yes	down
933	wbbL	N-acetylglucosaminyl-diphospho-decaprenol L-rhamnosyltransferase [EC:2.4.1.289]	0.256062	19.0073	0.0503285	-4.31248	0.0116815	0.0158646	yes	down
934	wbpV	UDP-N-acetyl-alpha-D-quinovosamine dehydrogenase [EC:1.1.1.426]	0.227574	8.26961	0.102032	-3.29291	1.30775e-06	2.53636e-06	yes	down
936	kdsC	3-deoxy-D-manno-octulosonate 8-phosphate phosphatase (KDO 8-P phosphatase) [EC:3.1.3.45]	0	20.9256	0.00435294	-7.84379	2.00368e-10	5.21153e-10	yes	down
937	algA	mannose-1-phosphate guanylyltransferase / mannose-6-phosphate isomerase [EC:2.7.7.13 5.3.1.8]	0.200065	30.8387	0.0240352	-5.37871	4.4324e-32	2.08629e-31	yes	down
938	pmm-pgm	phosphomannomutase / phosphoglucomutase [EC:5.4.2.8 5.4.2.2]	0.250106	29.3003	0.0314803	-4.98941	1.46998e-05	2.60942e-05	yes	down
939			0.0607446	31.4464	0.00717329	-7.12315	1.20147e-11	3.35135e-11	yes	down
940	fbp	fructose-1,6-bisphosphatase I [EC:3.1.3.11]	1.19397	77.0361	0.0575029	-4.12022	1.9249e-47	1.13091e-46	yes	down
941	degP	serine protease Do [EC:3.4.21.107]	1.49729	143.483	0.0386615	-4.69296	1.0363e-143	1.27731e-142	yes	down
942	ispD	2-C-methyl-D-erythritol 4-phosphate cytidylyltransferase [EC:2.7.7.60]	0.336666	22.9647	0.0542676	-4.20377	3.51297e-13	1.06116e-12	yes	down
943	ispF	2-C-methyl-D-erythritol 2,4-cyclodiphosphate synthase [EC:4.6.1.12]	0.154632	17.2801	0.0330133	-4.92081	1.82495e-07	3.78663e-07	yes	down
944	cysE	serine O-acetyltransferase [EC:2.3.1.30]	0.0781409	30.2278	0.0095962	-6.70332	2.62813e-10	6.78328e-10	yes	down
945	truA	tRNA pseudouridine38-40 synthase [EC:5.4.99.12]	0.0678117	8.60753	0.0291589	-5.09992	7.0733e-06	1.29129e-05	yes	down
946	amiABC	N-acetylmuramoyl-L-alanine amidase [EC:3.5.1.28]	0.188565	11.0763	0.0631682	-3.98466	5.45816e-08	1.1846e-07	yes	down
948	-	uncharacterized protein	1.51997	16.01	0.350031	-1.51445	0.0048597	0.00686307	yes	down
949	tatD	TatD DNase family protein [EC:3.1.21.-]	0.129031	55.3751	0.00862043	-6.85802	4.77005e-20	1.80374e-19	yes	down
950	exbB	biopolymer transport protein ExbB	0	9.40596	0.0127849	-6.28942	2.63739e-06	5.00729e-06	yes	down
951	exbD	biopolymer transport protein ExbD	0	16.4901	0.00829523	-6.9135	9.31007e-08	1.9798e-07	yes	down
952	tonB	periplasmic protein TonB	0	36.5458	0.00168309	-9.21467	1.67387e-14	5.32645e-14	yes	down
953			0	38.4164	0.00290015	-8.42965	3.90652e-12	1.1187e-11	yes	down
954			0.0394092	9.95251	0.0146622	-6.09176	1.67991e-08	3.78664e-08	yes	down
955	fecI	RNA polymerase sigma-19 factor, ECF subfamily	0.167655	38.8602	0.0159771	-5.96785	7.69054e-15	2.48398e-14	yes	down
956	fecR	transmembrane sensor	0	19.9204	0.00265573	-8.55667	1.73066e-12	5.04278e-12	yes	down
957	-	iron complex outermembrane recepter protein	0.153453	12.0077	0.0472916	-4.40227	3.0578e-24	1.25067e-23	yes	down
958	blmVI	nonribosomal peptide synthetase protein BlmVI	0	6.09672	0.00156823	-9.31664	7.68614e-15	2.48308e-14	yes	down
959	ppsE	phthiocerol/phenolphthiocerol synthesis type-I polyketide synthase E [EC:2.3.1.292]	0.0652956	6.00937	0.0402605	-4.63449	2.87023e-22	1.1341e-21	yes	down
960	pvdE	putative pyoverdin transport system ATP-binding/permease protein	0	2.22033	0.0138775	-6.17111	5.23534e-06	9.66933e-06	yes	down
961	ectB	diaminobutyrate-2-oxoglutarate transaminase [EC:2.6.1.76]	0.0356279	4.36307	0.0301524	-5.05158	9.12898e-06	1.65023e-05	yes	down
962	pac	penicillin G amidase [EC:3.5.1.11]	0	4.06191	0.00513907	-7.60428	1.33975e-09	3.27916e-09	yes	down
964	bioF	8-amino-7-oxononanoate synthase [EC:2.3.1.47]	0.061784	4.63039	0.0492652	-4.34329	0.000361768	0.000569507	yes	down
965			0	3.36848	0.0148513	-6.07327	1.06118e-05	1.90603e-05	yes	down
966	ofaC	arthrofactin-type cyclic lipopeptide synthetase C	0.00760349	5.41632	0.00521268	-7.58376	4.31934e-13	1.2984e-12	yes	down
967	ppsC	plipastatin/fengycin lipopeptide synthetase C	0.00634285	5.161	0.00454925	-7.78016	7.30611e-14	2.26574e-13	yes	down
968	ituB	iturin family lipopeptide synthetase B	0.205427	6.19831	0.122738	-3.02635	5.71844e-35	2.81306e-34	yes	down
969			1.40204	6.67255	0.777563	-0.362968	0.403772	0.442221	no	down
970	ofaC	arthrofactin-type cyclic lipopeptide synthetase C	1.76969	9.15436	0.716778	-0.480401	0.000724839	0.00110991	no	down
971	ddl	D-alanine-D-alanine ligase [EC:6.3.2.4]	0	2.69887	0.0250485	-5.31913	0.000349748	0.000551145	yes	down
972	acrA	membrane fusion protein, multidrug efflux system	0	9.17069	0.0059048	-7.4039	4.22853e-09	9.97743e-09	yes	down
973	acrB	multidrug efflux pump	0	4.51736	0.00368785	-8.08301	4.13388e-11	1.12e-10	yes	down
974	tolC	outer membrane protein	0	6.86745	0.00477714	-7.70964	8.18327e-10	2.04068e-09	yes	down
975	-	cytochrome c peroxidase [EC:1.11.1.5]	0.0288112	42.656	0.00250162	-8.64292	5.08319e-17	1.7656e-16	yes	down
976	-	cyclic di-GMP phosphodiesterase [EC:3.1.4.-]	0.361678	45.6672	0.0293367	-5.09115	0.00266851	0.00387479	yes	down
977			0.048213	19.196	0.0100015	-6.64364	8.46394e-08	1.80657e-07	yes	down
978	rnfG	H+/Na+-translocating ferredoxin:NAD+ oxidoreductase subunit G	0	92.2493	0.000829287	-10.2358	8.38913e-18	2.98488e-17	yes	down
979			0	32.5926	0.00330589	-8.24075	1.79562e-11	4.97102e-11	yes	down
980			0.100669	130.889	0.0028659	-8.44679	2.37167e-11	6.52263e-11	yes	down
982			0.24421	35.6408	0.0253526	-5.30172	2.795e-16	9.48889e-16	yes	down
983	apbE	FAD:protein FMN transferase [EC:2.7.1.180]	0.0975537	9.99419	0.0362004	-4.78785	3.76987e-08	8.28407e-08	yes	down
984	exbD	biopolymer transport protein ExbD	0	4.83027	0.0283757	-5.1392	0.00101116	0.00152676	yes	down
985	exbB	biopolymer transport protein ExbB	0.232076	11.5299	0.0746761	-3.74321	7.03934e-05	0.000118016	yes	down
986	afuC	iron(III) transport system ATP-binding protein [EC:7.2.2.7]	0.310611	31.4698	0.0365427	-4.77427	2.47548e-26	1.05052e-25	yes	down
987	afuB	iron(III) transport system permease protein	0.0315228	26.4313	0.00442016	-7.82169	6.47424e-14	2.01747e-13	yes	down
988	afuA	iron(III) transport system substrate-binding protein	0.0469368	44.5937	0.00389686	-8.00347	1.31637e-14	4.20788e-14	yes	down
989			6.17215	43.0974	0.530773	-0.913833	0.000112107	0.000184709	no	down
990			0.419134	8.4143	0.184246	-2.4403	0.00025545	0.000407105	yes	down
991	-	carboxypeptidase Taq [EC:3.4.17.19]	0	18.013	0.00184923	-9.07886	5.53442e-14	1.72983e-13	yes	down
992	-	caffeoyl-CoA O-methyltransferase [EC:2.1.1.104]	0	6.65731	0.0119362	-6.38851	1.47106e-06	2.84241e-06	yes	down
993	-	uncharacterized protein	0	26.0872	0.00357211	-8.12901	2.94927e-11	8.06246e-11	yes	down
995	degU	two-component system, NarL family, response regulator DegU	0	19.1194	0.00387531	-8.01147	6.86751e-11	1.83652e-10	yes	down
997			2.74424	195.706	0.0519313	-4.26725	1.70038e-32	8.04018e-32	yes	down
998			0.151652	157.052	0.00357341	-8.12848	4.35401e-15	1.42113e-14	yes	down
999	mftF	mycofactocin glycosyltransferase	0.275804	43.6939	0.0233598	-5.41983	1.83994e-22	7.29425e-22	yes	down
1000	lhr	ATP-dependent helicase Lhr and Lhr-like helicase [EC:3.6.4.13 5.6.2.4]	0.0738534	21.3157	0.0128263	-6.28475	2.71582e-50	1.64683e-49	yes	down
1001			0.0628177	53.7303	0.00464519	-7.75005	1.67411e-10	4.37268e-10	yes	down
1002	-	uncharacterized protein	0.0365	13.6427	0.0106607	-6.55155	1.52064e-07	3.17821e-07	yes	down
1003			0	8.27307	0.0140806	-6.15015	5.61775e-06	1.03472e-05	yes	down
1004	tam	trans-aconitate 2-methyltransferase [EC:2.1.1.144]	0	3.57353	0.0265967	-5.23261	0.000478763	0.000745723	yes	down
1005			0.625205	24.2132	0.0958292	-3.38339	9.48171e-06	1.71179e-05	yes	down
1006	pfkA	6-phosphofructokinase 1 [EC:2.7.1.11]	0.360159	66.0795	0.020197	-5.62972	1.60787e-92	1.41994e-91	yes	down
1007			0	35.5796	0.00471069	-7.72984	5.28071e-10	1.33296e-09	yes	down
1008			0.0833838	5.9769	0.051785	-4.27132	5.09971e-07	1.02238e-06	yes	down
1009	sgcE7	enediyne biosynthesis protein E7	0	5.52876	0.00661076	-7.24097	1.24221e-08	2.83096e-08	yes	down
1010	proP	MFS transporter, MHS family, proline/betaine transporter	0	4.65994	0.00841844	-6.89223	8.13615e-08	1.73924e-07	yes	down
1011			0	8.36725	0.00832109	-6.90901	1.03238e-07	2.18726e-07	yes	down
1012			0.196034	32.0787	0.0226921	-5.46167	4.02217e-12	1.15054e-11	yes	down
1013	aglJ	dolichol-phosphate hexosyltransferase [EC:2.4.1.-]	18.221	16.772	4.02241	2.00806	2.17388e-51	1.33388e-50	yes	up
1014			51.4837	29.2066	6.5327	2.70768	9.00801e-88	7.69608e-87	yes	up
1015	ndk	nucleoside-diphosphate kinase [EC:2.7.4.6]	88.9952	135.111	2.44004	1.2869	3.06594e-33	1.46493e-32	yes	up
1016	gcvH	glycine cleavage system H protein	133.314	105.107	4.70018	2.23272	3.64946e-82	2.96885e-81	yes	up
1017	comEA	competence protein ComEA	16.2444	9.95402	6.05312	2.59768	6.75991e-23	2.69926e-22	yes	up
1018	tyrS	tyrosyl-tRNA synthetase [EC:6.1.1.1]	2.6983	5.95286	1.67933	0.74789	0.0208578	0.0275277	no	up
1019	fhlA	formate hydrogenlyase transcriptional activator	0.673637	9.76712	0.255316	-1.96964	6.70177e-10	1.68016e-09	yes	down
1020			0.327209	2.40587	0.499495	-1.00146	0.49724	0.535036	no	down
1022			64.4589	62.2691	3.83907	1.94076	9.67271e-21	3.71941e-20	yes	up
1023	-	uncharacterized protein	0.0391589	5.20918	0.0299644	-5.06061	0.000193904	0.000311878	yes	down
1024			0.52679	0.854684	2.29555	1.19884	0.548341	0.584633	no	up
1025	int	integrase	0.0962082	4.63226	0.0769011	-3.70085	0.000131887	0.000215875	yes	down
1028			0	2.19202	0.0365493	-4.77401	0.00355622	0.00509427	yes	down
1029			0.0489607	5.34427	0.0338758	-4.8836	3.19604e-09	7.61551e-09	yes	down
1032	-	putative DNA primase/helicase	0	2.33344	0.0290628	-5.10468	0.000815777	0.00124167	yes	down
1035			0	1.93198	0.0319727	-4.96702	0.00221813	0.00324471	yes	down
1036			0	7.24858	0.023358	-5.41994	0.000378492	0.000594987	yes	down
1037			0	1.24469	0.0529122	-4.24026	0.0217739	0.0286781	yes	down
1038			0	5.75544	0.0296512	-5.07577	0.00127634	0.00190817	yes	down
1039	-	iron complex transport system substrate-binding protein	0.568768	14.5151	0.145615	-2.77977	3.57444e-10	9.14039e-10	yes	down
1040	btuC	cobalamin transport system permease protein	0.39219	7.95205	0.18222	-2.45624	2.38303e-06	4.54274e-06	yes	down
1041	-	iron complex transport system ATP-binding protein [EC:7.2.2.-]	0.360217	12.6813	0.105492	-3.2448	2.06839e-09	4.98454e-09	yes	down
1042	yafV	omega-amidase [EC:3.5.1.3]	0.26007	6.07333	0.158617	-2.65638	0.00292254	0.00422248	yes	down
1043	btuB	vitamin B12 transporter	0.246954	7.77918	0.117881	-3.0846	1.36376e-09	3.33634e-09	yes	down
1044	cobB-cbiA	cobyrinic acid a,c-diamide synthase [EC:6.3.5.9 6.3.5.11]	0.159438	13.9584	0.0421821	-4.56722	3.41281e-15	1.11723e-14	yes	down
1045	bluB	5,6-dimethylbenzimidazole synthase [EC:1.13.11.79]	0	20.7075	0.00360634	-8.11525	3.51415e-11	9.56108e-11	yes	down
1046	pduO	cob(I)alamin adenosyltransferase [EC:2.5.1.17]	0.0834084	17.5528	0.0175727	-5.83052	9.29334e-08	1.97651e-07	yes	down
1047	cobP	adenosylcobinamide kinase / adenosylcobinamide-phosphate guanylyltransferase [EC:2.7.1.156 2.7.7.62]	0	15.6192	0.00582337	-7.42393	3.51715e-09	8.35108e-09	yes	down
1048	cobU	nicotinate-nucleotide--dimethylbenzimidazole phosphoribosyltransferase [EC:2.4.2.21]	0.260063	14.4173	0.0672505	-3.89431	0.0265657	0.0346794	yes	down
1049	cobS	adenosylcobinamide-GDP ribazoletransferase [EC:2.7.8.26]	0.392542	50.7706	0.0286572	-5.12496	2.55523e-28	1.12668e-27	yes	down
1050	cbiB	adenosylcobinamide-phosphate synthase [EC:6.3.1.10]	0	5.55056	0.00961688	-6.70022	2.66736e-07	5.46281e-07	yes	down
1051	cobD	threonine-phosphate decarboxylase [EC:4.1.1.81]	0	3.95005	0.011633	-6.42564	1.13376e-06	2.20804e-06	yes	down
1052	cbiZ	adenosylcobinamide hydrolase [EC:3.5.1.90]	0.034667	1.6516	0.0831747	-3.58771	0.0241528	0.0316551	yes	down
1053	cobQ	adenosylcobyric acid synthase [EC:6.3.5.10]	0.0323814	3.93292	0.0305438	-5.03298	9.48921e-06	1.71295e-05	yes	down
1056	pilJ	twitching motility protein PilJ	0	2.00434	0.0134746	-6.21361	3.95572e-06	7.40221e-06	yes	down
1057	chpA	chemosensory pili system protein ChpA (sensor histidine kinase/response regulator)	0.0745215	2.80558	0.098162	-3.34869	5.0337e-08	1.09555e-07	yes	down
1058			0	3.46807	0.0277921	-5.16918	0.000556837	0.000861523	yes	down
1059			0	1.66144	0.0850179	-3.55609	0.0788345	0.0965306	no	down
1060	phoP	two-component system, OmpR family, alkaline phosphatase synthesis response regulator PhoP	0.0333523	2.45465	0.0503871	-4.3108	0.000470039	0.000732503	yes	down
1061			0	3.67217	0.0148456	-6.07382	9.39528e-06	1.69698e-05	yes	down
1062	gspA	general secretion pathway protein A	0	1.64125	0.0354668	-4.81739	0.00251434	0.00365866	yes	down
1063	-	cyclic di-GMP phosphodiesterase [EC:3.1.4.-]	0	10.2468	0.00461392	-7.75979	3.48202e-10	8.90995e-10	yes	down
1064			0.273211	29.9372	0.0339493	-4.88047	6.90384e-13	2.0518e-12	yes	down
1065	lpxD	UDP-3-O-[3-hydroxymyristoyl] glucosamine N-acyltransferase [EC:2.3.1.191]	0.386258	60.1007	0.0236837	-5.39996	1.83552e-05	3.23139e-05	yes	down
1066	acpP	acyl carrier protein	0.111397	82.5094	0.00497987	-7.64968	3.78841e-13	1.14257e-12	yes	down
1067	fabF	3-oxoacyl-[acyl-carrier-protein] synthase II [EC:2.3.1.179]	0.159295	47.2818	0.0124702	-6.32537	5.54607e-32	2.60415e-31	yes	down
1068	lptG	lipopolysaccharide export system permease protein	0.0914506	21.084	0.0160707	-5.95943	2.19813e-14	6.9561e-14	yes	down
1069	lptF	lipopolysaccharide export system permease protein	0.343275	12.3707	0.10295	-3.27999	1.42883e-10	3.74656e-10	yes	down
1070	cspA	cold shock protein	0	7.57466	0.0309951	-5.01182	0.00289035	0.00417792	yes	down
1071			0.117549	5.73586	0.076143	-3.71514	1.82154e-09	4.40959e-09	yes	down
1072	gyaR	glyoxylate reductase [EC:1.1.1.26]	0.157055	21.1509	0.0274243	-5.1884	6.35746e-15	2.06115e-14	yes	down
1073	glcD	glycolate dehydrogenase FAD-linked subunit [EC:1.1.99.14]	0.431997	22.6034	0.070787	-3.82037	7.00852e-50	4.22503e-49	yes	down
1074	moaD	sulfur-carrier protein	0	5.57723	0.0328004	-4.93014	0.00163043	0.00241261	yes	down
1075			1.8205	97.0549	0.0695828	-3.84513	1.89955e-44	1.07481e-43	yes	down
1076	hsdR	type I restriction enzyme, R subunit [EC:3.1.21.3]	0.0796887	3.0149	0.0981079	-3.34949	2.56967e-05	4.47079e-05	yes	down
1077	hsdR	type I restriction enzyme, R subunit [EC:3.1.21.3]	0	3.13751	0.0335913	-4.89577	0.00180538	0.00266005	yes	down
1078			0	3.74834	0.0277002	-5.17396	0.000677965	0.00104061	yes	down
1079	hsdM	type I restriction enzyme M protein [EC:2.1.1.72]	1.53754	14.8986	0.382646	-1.38592	5.4891e-07	1.09646e-06	yes	down
1080	hsdS	type I restriction enzyme, S subunit [EC:3.1.21.3]	0	8.45023	0.00518019	-7.59278	1.08909e-09	2.68645e-09	yes	down
1081	-	uncharacterized protein	0	6.35194	0.0117371	-6.41278	1.60683e-06	3.09587e-06	yes	down
1082	chlP	geranylgeranyl diphosphate/geranylgeranyl-bacteriochlorophyllide a reductase [EC:1.3.1.83 1.3.1.111]	0	1.8315	0.0242303	-5.36705	0.000361164	0.000568615	yes	down
1083			31.9518	37.3343	3.16648	1.66288	3.46254e-31	1.60583e-30	yes	up
1084	lepB	signal peptidase I [EC:3.4.21.89]	0	3.31056	0.0156328	-5.99928	1.42226e-05	2.52702e-05	yes	down
1085	rsbU_P	phosphoserine phosphatase RsbU/P [EC:3.1.3.3]	0.0180643	6.36424	0.0104936	-6.57435	6.12569e-10	1.54123e-09	yes	down
1086	spoIIAA	stage II sporulation protein AA (anti-sigma F factor antagonist)	0	24.5591	0.0054113	-7.52981	2.38697e-09	5.73177e-09	yes	down
1087			0	4.23307	0.0154515	-6.01611	1.26372e-05	2.25388e-05	yes	down
1088			23.9289	417.025	0.212545	-2.23416	1.83101e-58	1.21292e-57	yes	down
1089	deaD	ATP-dependent RNA helicase DeaD [EC:3.6.4.13]	0.11518	20.328	0.0209578	-5.57637	1.06694e-22	4.24284e-22	yes	down
1090			0	7.35579	0.0034395	-8.18358	2.25382e-11	6.20621e-11	yes	down
1091	rlp	S-methyl-5-thioribulose 1-phosphate isomerase [EC:5.3.3.23]	0.0883971	9.87605	0.0331719	-4.9139	4.68461e-09	1.10166e-08	yes	down
1092			0	6.44736	0.0260402	-5.26312	0.00045671	0.000712806	yes	down
1093			0.857713	149.372	0.0212886	-5.55378	2.76025e-39	1.45692e-38	yes	down
1094			0.0914506	87.8948	0.00414842	-7.91322	5.36033e-11	1.4452e-10	yes	down
1095	hrpB	ATP-dependent helicase HrpB [EC:3.6.4.13]	0.0593912	15.9957	0.0137239	-6.18717	3.39265e-22	1.33847e-21	yes	down
1096			0.216156	6.39861	0.125409	-2.99528	0.0356536	0.045795	yes	down
1097	zwf	glucose-6-phosphate 1-dehydrogenase [EC:1.1.1.49 1.1.1.363]	0.409172	28.5756	0.0530545	-4.23638	3.73143e-33	1.77961e-32	yes	down
1098	ydjE	MFS transporter, putative metabolite:H+ symporter	0	4.88088	0.00726724	-7.10438	2.22658e-08	4.97614e-08	yes	down
1099			0	6.4289	0.0185082	-5.75569	9.08843e-05	0.000151012	yes	down
1100	prkC	eukaryotic-like serine/threonine-protein kinase [EC:2.7.11.1]	0.17064	7.12735	0.0890332	-3.48951	9.17762e-06	1.65844e-05	yes	down
1101	nirS	nitrite reductase (NO-forming) / hydroxylamine reductase [EC:1.7.2.1 1.7.99.1]	0	2.90374	0.0327087	-4.93418	0.00158756	0.00235164	yes	down
1102	pilU	twitching motility protein PilU	0.0850855	2.87134	0.110185	-3.182	0.00111388	0.00167548	yes	down
1103	pilT	twitching motility protein PilT	0.0236678	3.21203	0.0293085	-5.09254	0.000159623	0.000259054	yes	down
1104	kbl	glycine C-acetyltransferase [EC:2.3.1.29]	0.0894196	4.20608	0.0790561	-3.66098	9.27983e-05	0.000154027	yes	down
1105			0.15957	34.0424	0.0173887	-5.84571	3.86419e-17	1.34582e-16	yes	down
1106	mltD	membrane-bound lytic murein transglycosylase D [EC:4.2.2.-]	0.436773	69.9976	0.023106	-5.43559	1.12503e-59	7.55275e-59	yes	down
1107	-	serine---pyruvate transaminase [EC:2.6.1.51]	0.0873702	76.5552	0.00423908	-7.88203	7.95538e-27	3.41345e-26	yes	down
1108	serA	D-3-phosphoglycerate dehydrogenase / 2-oxoglutarate reductase [EC:1.1.1.95 1.1.1.399]	0.0312977	113.742	0.00101905	-9.93855	3.22687e-22	1.27404e-21	yes	down
1109	hisZ	ATP phosphoribosyltransferase regulatory subunit	0.107603	32.5953	0.0122486	-6.35124	1.84288e-24	7.56353e-24	yes	down
1110	dnaB	replicative DNA helicase [EC:5.6.2.3]	0.0370499	35.2607	0.0038898	-8.00609	1.20792e-14	3.8724e-14	yes	down
1111			1.36454	145.205	0.0348078	-4.84445	3.75496e-181	5.5521e-180	yes	down
1112	pilA	type IV pilus assembly protein PilA	0.204705	10.9011	0.0696609	-3.84351	2.69372e-06	5.11235e-06	yes	down
1113			0	4.19721	0.0125229	-6.31929	3.6395e-06	6.8245e-06	yes	down
1114	-	ABC-2 type transport system ATP-binding protein	0	3.87342	0.0137493	-6.1845	7.32094e-06	1.33493e-05	yes	down
1115	-	ABC-2 type transport system permease protein	0	9.01737	0.00745859	-7.06688	4.87967e-08	1.06337e-07	yes	down
1116	ilvD	dihydroxy-acid dehydratase [EC:4.2.1.9]	1.24084	208.953	0.0219809	-5.50761	1.45436e-202	2.35511e-201	yes	down
1117	cpxP	periplasmic protein CpxP/Spy	4.26363	565.219	0.0279497	-5.16102	5.65217e-221	9.74402e-220	yes	down
1118	cbpA	curved DNA-binding protein	0.282842	77.4117	0.01354	-6.20663	1.54115e-44	8.73621e-44	yes	down
1119	ttuA	tRNA-5-methyluridine54 2-sulfurtransferase [EC:2.8.1.15]	0.422316	28.03	0.0557726	-4.1643	9.63929e-20	3.61584e-19	yes	down
1120			0.302141	14.6824	0.0763369	-3.71148	1.55712e-08	3.51858e-08	yes	down
1121	degP	serine protease Do [EC:3.4.21.107]	0.251822	27.0063	0.0345088	-4.85689	3.23381e-28	1.42385e-27	yes	down
1122	fusA	elongation factor G	0.107053	32.8647	0.0120587	-6.37379	3.97168e-36	1.9937e-35	yes	down
1123	radC	DNA repair protein RadC	0	13.6667	0.00517049	-7.59548	1.4395e-09	3.51385e-09	yes	down
1125	rsmD	16S rRNA (guanine966-N2)-methyltransferase [EC:2.1.1.171]	0.261767	43.8118	0.0221495	-5.49658	1.09322e-17	3.8728e-17	yes	down
1126	coaD	pantetheine-phosphate adenylyltransferase [EC:2.7.7.3]	0.715869	44.4103	0.0597709	-4.06441	7.47282e-18	2.66375e-17	yes	down
1127	aspB	aspartate aminotransferase [EC:2.6.1.1]	0.33552	56.6161	0.0218884	-5.51369	2.99207e-14	9.42235e-14	yes	down
1128			0	9.32369	0.012463	-6.32621	3.42045e-06	6.43323e-06	yes	down
1129	purD	phosphoribosylamine---glycine ligase [EC:6.3.4.13]	0	33.9843	0.00118076	-9.72606	3.62657e-16	1.22636e-15	yes	down
1130	purH	phosphoribosylaminoimidazolecarboxamide formyltransferase / IMP cyclohydrolase [EC:2.1.2.3 3.5.4.10]	0.0644618	43.7876	0.00544181	-7.5217	2.96809e-24	1.2143e-23	yes	down
1131			0.206118	37.8424	0.0201527	-5.63288	3.76652e-13	1.1362e-12	yes	down
1132	fabG	3-oxoacyl-[acyl-carrier protein] reductase [EC:1.1.1.100]	0	7.17466	0.00991019	-6.65687	3.00872e-07	6.13515e-07	yes	down
1133			0	12.0354	0.0177481	-5.81619	3.19124e-05	5.50888e-05	yes	down
1134	soxC	sulfane dehydrogenase subunit SoxC	0.457297	11.427	0.148453	-2.75193	3.32134e-08	7.32726e-08	yes	down
1135			0.210182	2.27074	0.343082	-1.54337	0.25521	0.28845	no	down
1136			0	10.0862	0.0196788	-5.66722	6.51895e-05	0.000109648	yes	down
1137			0.215889	48.4715	0.0164999	-5.9214	9.048e-33	4.30065e-32	yes	down
1138	-	metalloendopeptidase OMA1, mitochondrial [EC:3.4.24.-]	0.135317	3.67454	0.136887	-2.86895	0.0503885	0.0634148	no	down
1139	rnhC	ribonuclease HIII [EC:3.1.26.4]	0	4.09429	0.0185971	-5.74878	5.2328e-05	8.86313e-05	yes	down
1140	-	uncharacterized protein	8.0964	161.355	0.185865	-2.42767	7.66395e-44	4.30031e-43	yes	down
1141	rpoD	RNA polymerase primary sigma factor	0.165406	53.1672	0.0115301	-6.43845	3.83779e-49	2.29482e-48	yes	down
1142	dnaG	DNA primase [EC:2.7.7.101]	0.107766	37.8758	0.0105484	-6.56683	1.12633e-34	5.50053e-34	yes	down
1143	hinT	histidine triad (HIT) family protein [EC:3.9.1.-]	0	18.6205	0.00795104	-6.97464	4.77685e-08	1.04185e-07	yes	down
1144	hisIE	phosphoribosyl-AMP cyclohydrolase / phosphoribosyl-ATP pyrophosphohydrolase [EC:3.5.4.19 3.6.1.31]	0.0748057	7.58201	0.0366517	-4.76997	4.85674e-05	8.25054e-05	yes	down
1145	hisF	imidazole glycerol-phosphate synthase subunit HisF [EC:4.3.2.10]	2.6299	18.8571	0.516135	-0.954178	0.0029034	0.00419639	no	down
1146	hisA	phosphoribosylformimino-5-aminoimidazole carboxamide ribotide isomerase [EC:5.3.1.16]	0.034667	26.2947	0.00524717	-7.57424	5.06489e-10	1.28162e-09	yes	down
1147			0.133143	22.3455	0.0220325	-5.50422	2.49694e-12	7.21044e-12	yes	down
1148	hisH	imidazole glycerol-phosphate synthase subunit HisH [EC:4.3.2.10]	0.245971	11.746	0.0780773	-3.67895	5.34429e-06	9.86232e-06	yes	down
1149			0	1.05448	0.106074	-3.23685	0.203303	0.233309	no	down
1150			0	4.47404	0.0283668	-5.13965	0.000920288	0.00139485	yes	down
1151	-	transposase, IS5 family	0	9.35208	0.00831441	-6.91017	7.07123e-08	1.51851e-07	yes	down
1152	-	putative transposase	0.409869	49.3035	0.0305583	-5.03229	0.013245	0.0178704	yes	down
1153			0	26.3948	0.00140822	-9.47191	2.81478e-15	9.24781e-15	yes	down
1154			0.34507	3.94936	0.323457	-1.62835	0.0863914	0.105181	no	down
1155			1.13428	25.3549	0.165767	-2.59277	1.44947e-07	3.03521e-07	yes	down
1156	hisB	imidazoleglycerol-phosphate dehydratase [EC:4.2.1.19]	0	77.1216	0.00108753	-9.84474	1.71054e-16	5.84437e-16	yes	down
1157	hisD	histidinol dehydrogenase [EC:1.1.1.23]	0.116905	73.192	0.00592042	-7.40009	1.66468e-34	8.11681e-34	yes	down
1158	hisG	ATP phosphoribosyltransferase [EC:2.4.2.17]	0	38.0595	0.00192404	-9.02165	7.65944e-14	2.37151e-13	yes	down
1159	murA	UDP-N-acetylglucosamine 1-carboxyvinyltransferase [EC:2.5.1.7]	0.0788732	27.2762	0.0106976	-6.54657	4.2118e-18	1.51388e-17	yes	down
1160	hemK	release factor glutamine methyltransferase [EC:2.1.1.297]	0	28.875	0.00199015	-8.97291	9.88253e-14	3.04307e-13	yes	down
1161	prfA	peptide chain release factor 1	0.046338	12.4998	0.0137467	-6.18477	1.12632e-08	2.57441e-08	yes	down
1162	rpmE	large subunit ribosomal protein L31	0	48.4546	0.00509827	-7.61578	8.8028e-10	2.18847e-09	yes	down
1163	rho	transcription termination factor Rho	0.668991	134.216	0.0184479	-5.7604	3.79368e-100	3.52309e-99	yes	down
1164			0.119741	37.8359	0.0117476	-6.41148	2.0551e-09	4.95408e-09	yes	down
1165			0.0709057	23.6108	0.0111301	-6.48939	7.7517e-18	2.76125e-17	yes	down
1166	pstS	phosphate transport system substrate-binding protein	1.25872	248.582	0.0187535	-5.7367	5.73601e-95	5.15974e-94	yes	down
1167	porA	pyruvate ferredoxin oxidoreductase alpha subunit [EC:1.2.7.1]	1.77552	484.364	0.013574	-6.203	1.13556e-286	2.49355e-285	yes	down
1168	porB	pyruvate ferredoxin oxidoreductase beta subunit [EC:1.2.7.1]	2.71617	504.344	0.0199464	-5.64773	2.28353e-258	4.50335e-257	yes	down
1169	porC	pyruvate ferredoxin oxidoreductase gamma subunit [EC:1.2.7.1]	0.917903	249.709	0.013656	-6.19432	1.88173e-32	8.88956e-32	yes	down
1170	porD	pyruvate ferredoxin oxidoreductase delta subunit [EC:1.2.7.1]	0.897164	174.236	0.0190472	-5.71427	8.13925e-31	3.749e-30	yes	down
1171			0.157019	28.5573	0.0204224	-5.6137	3.21964e-07	6.55401e-07	yes	down
1172			0.0717146	44.0317	0.00603361	-7.37276	2.37099e-12	6.85696e-12	yes	down
1173	fucA	L-fuculose-phosphate aldolase [EC:4.1.2.17]	0.811601	46.3395	0.0647179	-3.94969	2.21487e-21	8.5979e-21	yes	down
1174	-	uncharacterized protein	0.174526	11.7577	0.0550242	-4.18379	3.32541e-10	8.52188e-10	yes	down
1175	dop	Pup amidohydrolase [EC:3.5.1.119]	0.369577	23.5276	0.0582405	-4.10183	1.94014e-05	3.40924e-05	yes	down
1176	psmA	proteasome alpha subunit [EC:3.4.25.1]	0.370425	32.66	0.041982	-4.57409	2.25784e-19	8.39423e-19	yes	down
1177	psmB	proteasome beta subunit [EC:3.4.25.1]	0.258339	26.3433	0.036441	-4.77829	5.91509e-16	1.98939e-15	yes	down
1178			0.261086	9.22311	0.105087	-3.25034	0.0178439	0.0237219	yes	down
1179	dop	Pup amidohydrolase [EC:3.5.1.119]	0.589769	36.6044	0.0597402	-4.06515	2.33288e-44	1.31856e-43	yes	down
1180	mpa	proteasome-associated ATPase	1.21004	60.814	0.0737411	-3.76139	3.18646e-75	2.45666e-74	yes	down
1181	-	protease Do-like 1, chloroplastic [EC:3.4.21.-]	0.364687	11.6449	0.116122	-3.10629	1.56764e-10	4.1015e-10	yes	down
1182	ribL	FAD synthetase [EC:2.7.7.2]	0.0590213	7.81801	0.0300911	-5.05452	0.000245724	0.00039209	yes	down
1183			0	9.24557	0.00633633	-7.30214	2.13488e-08	4.77671e-08	yes	down
1184			0.0749731	9.66927	0.028914	-5.11209	8.16744e-06	1.48334e-05	yes	down
1185	hinT	histidine triad (HIT) family protein [EC:3.9.1.-]	0	6.22657	0.0193792	-5.68935	6.57281e-05	0.000110494	yes	down
1186			0	6.28164	0.00974758	-6.68074	2.87177e-07	5.86837e-07	yes	down
1187			0	7.66581	0.0162717	-5.94149	2.85027e-05	4.93955e-05	yes	down
1188			19.3527	51.0174	1.40619	0.491788	2.28583e-05	3.99131e-05	no	up
1189			0.0684531	151.633	0.0016708	-9.22524	8.02062e-37	4.0764e-36	yes	down
1190			0	13.1714	0.0175081	-5.83583	2.56742e-05	4.46737e-05	yes	down
1191	gst	glutathione S-transferase [EC:2.5.1.18]	0.0912491	19.9573	0.0169314	-5.88416	1.01774e-20	3.91249e-20	yes	down
1192			0	2.19587	0.0803433	-3.63768	0.072259	0.0889081	no	down
1193	-	P-type Ca2+ transporter type 2C [EC:7.2.2.10]	0	14.7853	0.00529975	-7.55986	1.91489e-09	4.62616e-09	yes	down
1194			0.292441	21.394	0.0505834	-4.30519	2.08306e-17	7.32075e-17	yes	down
1195	motB	chemotaxis protein MotB	0.0554045	20.7807	0.00987124	-6.66255	7.23733e-19	2.65563e-18	yes	down
1196	glpA	glycerol-3-phosphate dehydrogenase [EC:1.1.5.3]	0.086914	27.4431	0.0117825	-6.40721	4.23718e-17	1.47406e-16	yes	down
1198	fer	ferredoxin	0	108.575	0.00135377	-9.5288	1.63616e-15	5.42039e-15	yes	down
1199			0.330233	18.3954	0.0666714	-3.90679	9.45505e-06	1.70758e-05	yes	down
1200			0	32.2951	0.00373433	-8.06494	6.37072e-11	1.70838e-10	yes	down
1201			0.344879	58.2159	0.0219683	-5.50843	1.5195e-17	5.3682e-17	yes	down
1204	nuc	micrococcal nuclease [EC:3.1.31.1]	0	2.20398	0.0514993	-4.2793	0.0194598	0.0257705	yes	down
1206	liaR	two-component system, NarL family, response regulator LiaR	0.0726813	15.0727	0.0178638	-5.80682	1.23276e-07	2.5951e-07	yes	down
1207			0.741409	20.7424	0.13192	-2.92227	0.00814334	0.011251	yes	down
1208			0	70.4802	0.00194997	-9.00233	7.2933e-14	2.26222e-13	yes	down
1209	fadD	long-chain acyl-CoA synthetase [EC:6.2.1.3]	0.217674	20.2704	0.0397735	-4.65205	3.59731e-27	1.55255e-26	yes	down
1210	prpC	2-methylcitrate synthase [EC:2.3.3.5]	0.0969722	11.8248	0.0303067	-5.04422	5.51709e-18	1.97617e-17	yes	down
1211	prpD	2-methylcitrate dehydratase [EC:4.2.1.79]	0.827432	23.3633	0.131105	-2.9312	1.13493e-20	4.35437e-20	yes	down
1212	argK	GTPase [EC:3.6.5.-]	0.0637767	6.12293	0.0384227	-4.7019	6.56771e-05	0.00011042	yes	down
1213	hmgL	hydroxymethylglutaryl-CoA lyase [EC:4.1.3.4]	0.211306	24.5311	0.0319036	-4.97014	8.60828e-18	3.06074e-17	yes	down
1214	liuC	methylglutaconyl-CoA hydratase [EC:4.2.1.18]	0.437237	23.2975	0.0693804	-3.84933	1.4792e-14	4.72154e-14	yes	down
1215	-	3-methylcrotonyl-CoA carboxylase beta subunit [EC:6.4.1.4]	0.499063	29.0452	0.0636123	-3.97455	3.29207e-35	1.62826e-34	yes	down
1216	mcmA2	methylmalonyl-CoA mutase, C-terminal domain [EC:5.4.99.2]	0.367629	14.1235	0.0966268	-3.37143	1.38317e-05	2.46012e-05	yes	down
1217	ahlD	N-acyl homoserine lactone hydrolase [EC:3.1.1.81]	0.646443	61.6763	0.0388648	-4.68539	1.88931e-34	9.19761e-34	yes	down
1218	mcmA1	methylmalonyl-CoA mutase, N-terminal domain [EC:5.4.99.2]	0.956453	57.4683	0.0616275	-4.02028	3.28642e-68	2.38523e-67	yes	down
1219	paaH	3-hydroxybutyryl-CoA dehydrogenase [EC:1.1.1.157]	0.530871	29.6414	0.0662193	-3.9166	1.42743e-19	5.32868e-19	yes	down
1220	bkdB	2-oxoisovalerate dehydrogenase E2 component (dihydrolipoyl transacylase) [EC:2.3.1.168]	1.46629	37.3831	0.145508	-2.78083	4.84704e-26	2.04461e-25	yes	down
1221	bkdA2	2-oxoisovalerate dehydrogenase E1 component subunit beta [EC:1.2.4.4]	3.89393	80.1943	0.180104	-2.4731	2.04603e-35	1.01586e-34	yes	down
1222	acoA	acetoin:2,6-dichlorophenolindophenol oxidoreductase subunit alpha [EC:1.1.1.-]	2.82974	46.1077	0.227282	-2.13745	5.15003e-24	2.09534e-23	yes	down
1223	pyrE	orotate phosphoribosyltransferase [EC:2.4.2.10]	2.92231	55.7268	0.194529	-2.36194	1.15934e-19	4.3373e-19	yes	down
1224	faaH	fumarylacetoacetate (FAA) hydrolase [EC:3.7.1.2]	2.79662	74.2516	0.139674	-2.83986	7.51659e-41	4.063e-40	yes	down
1225	hmgA	homogentisate 1,2-dioxygenase [EC:1.13.11.5]	5.17691	97.4264	0.196499	-2.3474	5.48106e-37	2.79395e-36	yes	down
1226	epi	methylmalonyl-CoA/ethylmalonyl-CoA epimerase [EC:5.1.99.1]	4.80306	70.5024	0.251847	-1.98938	8.6005e-15	2.77211e-14	yes	down
1227	pqqC	pyrroloquinoline-quinone synthase [EC:1.3.3.11]	4.57587	93.1222	0.18192	-2.45862	4.36046e-28	1.91176e-27	yes	down
1228	fadD	long-chain acyl-CoA synthetase [EC:6.2.1.3]	2.34127	51.6581	0.167765	-2.57548	4.2882e-39	2.26032e-38	yes	down
1229	atoB	acetyl-CoA C-acetyltransferase [EC:2.3.1.9]	4.17947	105.556	0.146651	-2.76954	1.67398e-73	1.27096e-72	yes	down
1230	fadJ	3-hydroxyacyl-CoA dehydrogenase / enoyl-CoA hydratase / 3-hydroxybutyryl-CoA epimerase [EC:1.1.1.35 4.2.1.17 5.1.2.3]	2.67776	54.0724	0.1834	-2.44693	2.17127e-37	1.11487e-36	yes	down
1231	fadB	enoyl-CoA hydratase [EC:4.2.1.17]	3.64628	76.3531	0.176908	-2.49893	4.3604e-37	2.22857e-36	yes	down
1232	-	NTE family protein	3.18833	60.3496	0.195758	-2.35286	2.01674e-38	1.05264e-37	yes	down
1233	-	acyl-CoA dehydrogenase family member 9 [EC:1.3.99.-]	1.19692	28.3211	0.156326	-2.67737	8.72011e-33	4.14734e-32	yes	down
1234			1.14334	40.3253	0.104943	-3.25233	2.87072e-27	1.24139e-26	yes	down
1236	-	acyl-CoA dehydrogenase family member 9 [EC:1.3.99.-]	0.862633	29.1129	0.109581	-3.18992	2.78183e-35	1.37898e-34	yes	down
1238	qor	NADPH:quinone reductase [EC:1.6.5.5]	0.192634	13.4323	0.0531392	-4.23408	3.55535e-12	1.01965e-11	yes	down
1239			0.686392	20.3993	0.124163	-3.00969	9.80351e-05	0.000162215	yes	down
1240			1.22775	7.47799	0.612028	-0.708331	0.381611	0.420029	no	down
1241			0	4.27647	0.0228371	-5.45248	0.000221755	0.000355161	yes	down
1242			0.18886	27.0439	0.0258493	-5.27373	1.96537e-37	1.01083e-36	yes	down
1243	ubiA	4-hydroxybenzoate polyprenyltransferase [EC:2.5.1.39]	0.393827	44.171	0.0330013	-4.92133	0.00865403	0.0119193	yes	down
1244	-	tyrosinase [EC:1.14.18.1]	0.521125	215.167	0.008974	-6.80003	4.75901e-151	6.08878e-150	yes	down
1245			0.705513	80.2225	0.0324665	-4.9449	1.42374e-09	3.47923e-09	yes	down
1246			0	6.32613	0.0427704	-4.54724	0.00879641	0.0121036	yes	down
1247			0.121873	65.0179	0.00694538	-7.16973	3.28502e-27	1.41856e-26	yes	down
1248	-	steroid C-25 hydroxylase gamma subunit	0.120846	116.652	0.00384404	-8.02316	1.48284e-27	6.43562e-27	yes	down
1249			0.209469	227.712	0.00340551	-8.19791	1.10913e-42	6.15647e-42	yes	down
1250			0.561222	139.059	0.0148931	-6.06921	1.16577e-07	2.45875e-07	yes	down
1251	cydA	cytochrome bd ubiquinol oxidase subunit I [EC:7.1.1.7]	0.405668	160.066	0.00938099	-6.73604	2.83394e-130	3.22116e-129	yes	down
1252			0.0498791	133.979	0.00137539	-9.50594	2.28749e-20	8.72234e-20	yes	down
1253	petB	ubiquinol-cytochrome c reductase cytochrome b subunit	0.621505	98.1303	0.0234427	-5.41472	8.52086e-72	6.36024e-71	yes	down
1254	qcrA	menaquinol-cytochrome c reductase iron-sulfur subunit [EC:1.10.2.-]	0.453385	239.47	0.00700349	-7.15771	3.82404e-86	3.22968e-85	yes	down
1255	norC	nitric oxide reductase subunit C	0.2471	190.335	0.00480837	-7.70024	2.25337e-49	1.34897e-48	yes	down
1256	cydA	cytochrome bd ubiquinol oxidase subunit I [EC:7.1.1.7]	0.11883	104.019	0.00422741	-7.88601	6.02983e-52	3.71607e-51	yes	down
1257			0	26.5282	0.00301299	-8.37459	6.36791e-12	1.80652e-11	yes	down
1258			0.21286	48.3211	0.0163008	-5.93892	2.13573e-14	6.76416e-14	yes	down
1259			0	73.1608	0.00178051	-9.13349	2.95362e-14	9.30314e-14	yes	down
1260	shc	squalene-hopene/tetraprenyl-beta-curcumene cyclase [EC:5.4.99.17 4.2.1.129]	0.590053	138.082	0.0158511	-5.97927	2.59404e-79	2.06363e-78	yes	down
1261	mcp	methyl-accepting chemotaxis protein	1.32001	53.2643	0.0918414	-3.44471	1.63432e-21	6.36661e-21	yes	down
1262			0	8.87258	0.0185347	-5.75363	7.89821e-05	0.000131858	yes	down
1263	-	alpha-1,2-mannosyltransferase [EC:2.4.1.-]	0.111708	32.2747	0.0127531	-6.29301	8.62168e-07	1.69446e-06	yes	down
1264	gcpE	(E)-4-hydroxy-3-methylbut-2-enyl-diphosphate synthase [EC:1.17.7.1 1.17.7.3]	0.295314	96.4657	0.011349	-6.4613	2.13468e-57	1.39557e-56	yes	down
1265	dxs	1-deoxy-D-xylulose-5-phosphate synthase [EC:2.2.1.7]	0.282813	87.5533	0.0119787	-6.38339	1.26867e-85	1.06741e-84	yes	down
1266			0.0417042	7.77791	0.0198347	-5.65583	3.69025e-07	7.47661e-07	yes	down
1267	mlaC	phospholipid transport system substrate-binding protein	0	21.0407	0.00374403	-8.06119	5.58327e-11	1.50426e-10	yes	down
1268	mlaD	phospholipid/cholesterol/gamma-HCH transport system substrate-binding protein	0	13.4833	0.00853401	-6.87256	8.64484e-08	1.8434e-07	yes	down
1269	mlaF	phospholipid/cholesterol/gamma-HCH transport system ATP-binding protein	0.197878	27.714	0.0264324	-5.24155	3.08122e-15	1.01103e-14	yes	down
1270	mlaE	phospholipid/cholesterol/gamma-HCH transport system permease protein	0.0652715	15.0253	0.0160448	-5.96175	4.39506e-08	9.60986e-08	yes	down
1271	mtnN	adenosylhomocysteine nucleosidase [EC:3.2.2.9]	0	3.68269	0.0187914	-5.73379	4.98387e-05	8.46001e-05	yes	down
1272	shc	squalene-hopene/tetraprenyl-beta-curcumene cyclase [EC:5.4.99.17 4.2.1.129]	0.0914667	71.0983	0.0047687	-7.71219	1.59088e-49	9.54958e-49	yes	down
1273			0	2.44182	0.0804886	-3.63507	0.0819124	0.100054	no	down
1274	czcD	cobalt-zinc-cadmium efflux system protein	4.15673	36.4477	0.422902	-1.24161	8.94522e-09	2.06021e-08	yes	down
1275			0.654807	7.98608	0.304367	-1.71612	0.0304837	0.0394745	yes	down
1276	-	uncharacterized protein	0	9.95516	0.0151075	-6.04859	1.4414e-05	2.55986e-05	yes	down
1278	phaF	multicomponent K+:H+ antiporter subunit F	0	5.37333	0.0399948	-4.64404	0.00540136	0.00758995	yes	down
1279	phaG	multicomponent K+:H+ antiporter subunit G	0	8.36782	0.0188577	-5.72871	7.66512e-05	0.000128077	yes	down
1280	uspE	universal stress protein E	0	1.99187	0.029101	-5.10279	0.000769018	0.0011735	yes	down
1281	ybaL	K+:H+ antiporter	0	4.74221	0.00633458	-7.30253	6.33588e-09	1.47608e-08	yes	down
1282	actIV	cyclase [EC:4.-.-.-]	0.229009	20.805	0.0408191	-4.61461	1.21995e-14	3.90934e-14	yes	down
1283	catE	catechol 2,3-dioxygenase [EC:1.13.11.2]	1.06337	18.0923	0.217001	-2.20422	7.01659e-05	0.00011766	yes	down
1284			0.422979	6.64874	0.235867	-2.08396	0.0201773	0.0266705	yes	down
1285	acrB	multidrug efflux pump	0.110004	16.6542	0.0244855	-5.35193	5.37113e-37	2.73972e-36	yes	down
1286	acrA	membrane fusion protein, multidrug efflux system	0.420309	35.8692	0.0433885	-4.52654	1.28842e-31	6.01761e-31	yes	down
1288	-	adenine-specific DNA-methyltransferase [EC:2.1.1.72]	0	3.45357	0.0154341	-6.01773	1.64437e-05	2.90798e-05	yes	down
1289	-	adenine-specific DNA-methyltransferase [EC:2.1.1.72]	0.573983	53.0908	0.0400676	-4.64142	1.96375e-57	1.2849e-56	yes	down
1290			0	3.2045	0.0532213	-4.23185	0.015774	0.0210996	yes	down
1291	mmsB	3-hydroxyisobutyrate dehydrogenase [EC:1.1.1.31]	0	5.48624	0.0141695	-6.14106	7.00695e-06	1.28009e-05	yes	down
1293	cotA	spore coat protein A, manganese oxidase [EC:1.16.3.3]	0.0926604	5.21068	0.0655721	-3.93077	2.39502e-08	5.33793e-08	yes	down
1294	nhaK	monovalent cation/hydrogen antiporter	4.36375	18.9782	0.852096	-0.230912	0.224448	0.255773	no	down
1295	pspE	phage shock protein E	2.1523	10.5097	0.757027	-0.401583	0.452757	0.491076	no	down
1296	-	quercetin 2,3-dioxygenase [EC:1.13.11.24]	0.740375	3.86169	0.709377	-0.495375	0.492822	0.530666	no	down
1297			0.455461	19.1727	0.0879325	-3.50746	4.19658e-06	7.83683e-06	yes	down
1298	garR	2-hydroxy-3-oxopropionate reductase [EC:1.1.1.60]	0	4.97727	0.0113264	-6.46416	9.34341e-07	1.83165e-06	yes	down
1299	mef	MFS transporter, DHA3 family, macrolide efflux protein	2.51152	9.63703	0.96597	-0.0499504	0.87156	0.886099	no	down
1300	linN	cholesterol transport system auxiliary component	0.358464	12.0862	0.109988	-3.18458	6.80544e-06	1.24401e-05	yes	down
1301	mlaD	phospholipid/cholesterol/gamma-HCH transport system substrate-binding protein	0	9.54698	0.00521023	-7.58444	1.7274e-09	4.1889e-09	yes	down
1302	mlaF	phospholipid/cholesterol/gamma-HCH transport system ATP-binding protein	0	8.32162	0.00770437	-7.02011	3.45336e-08	7.60692e-08	yes	down
1303	mlaE	phospholipid/cholesterol/gamma-HCH transport system permease protein	0.567611	14.7463	0.142655	-2.8094	1.63809e-12	4.77667e-12	yes	down
1304	treA	alpha,alpha-trehalase [EC:3.2.1.28]	0.557472	18.7692	0.110102	-3.18308	5.16983e-44	2.90716e-43	yes	down
1305	glgP	glycogen phosphorylase [EC:2.4.1.1]	0.526359	17.3561	0.112281	-3.15481	1.72812e-31	8.05327e-31	yes	down
1306	treX	isoamylase [EC:3.2.1.68]	0.349434	14.2038	0.0910729	-3.45683	3.74461e-24	1.52996e-23	yes	down
1307	czcA	heavy metal efflux system protein	1.88459	10.7558	0.649074	-0.623546	0.279141	0.313598	no	down
1308			0	5.60381	0.00952661	-6.71382	2.51479e-07	5.16059e-07	yes	down
1309	-	ABC-2 type transport system permease protein	0.110558	19.2393	0.0212744	-5.55474	1.79378e-15	5.93365e-15	yes	down
1310	rbbA	ribosome-dependent ATPase	0.682841	24.2526	0.104263	-3.2617	6.59721e-49	3.93721e-48	yes	down
1311	-	HlyD family secretion protein	0.986459	19.4733	0.187455	-2.41538	8.02361e-07	1.58173e-06	yes	down
1312	tolC	outer membrane protein	0.39308	29.3824	0.0495677	-4.33446	9.94394e-56	6.40358e-55	yes	down
1313			0	6.62099	0.0251143	-5.31535	0.000513157	0.00079673	yes	down
1314	adh	alcohol dehydrogenase [EC:1.1.1.1]	0.689093	26.3685	0.0967219	-3.37001	7.42256e-21	2.85913e-20	yes	down
1315	-	metal iron transporter	0.121627	11.7231	0.0385346	-4.6977	6.25424e-05	0.000105333	yes	down
1316	-	pyridoxine 4-dehydrogenase [EC:1.1.1.65]	0.126803	22.2089	0.0211381	-5.56401	1.60441e-15	5.32024e-15	yes	down
1317	adh	isopropanol dehydrogenase (NADP+) [EC:1.1.1.80]	0.517054	14.5632	0.130682	-2.93587	0.0164148	0.0219162	yes	down
1318	lapA	lipopolysaccharide assembly protein A	0	19.8898	0.00876097	-6.83469	1.53171e-07	3.20048e-07	yes	down
1319	utp	urea transporter	0	5.15467	0.00968408	-6.69017	2.59486e-07	5.31785e-07	yes	down
1320			0	3.67397	0.0197208	-5.66414	7.2136e-05	0.000120794	yes	down
1321	ndh	NADH:quinone reductase (non-electrogenic) [EC:1.6.5.9]	0.0488811	19.3249	0.00938336	-6.73568	3.04754e-19	1.12841e-18	yes	down
1323			0.758524	104.508	0.0268697	-5.21788	3.93555e-66	2.81805e-65	yes	down
1327			0	2.51112	0.0215832	-5.53395	0.000221905	0.000355328	yes	down
1328	-	peroxidase [EC:1.11.1.7]	0.0611481	7.04238	0.0322057	-4.95654	1.05509e-09	2.60591e-09	yes	down
1329			0	43.6666	0.0019728	-8.98554	8.29077e-14	2.56289e-13	yes	down
1330			0.0728243	29.8594	0.00905797	-6.7866	1.63696e-10	4.27926e-10	yes	down
1331	zwf	glucose-6-phosphate 1-dehydrogenase [EC:1.1.1.49 1.1.1.363]	0.0727476	127.075	0.00211745	-8.88346	3.79667e-34	1.83733e-33	yes	down
1332			0	20.5162	0.010938	-6.51451	7.5334e-07	1.48832e-06	yes	down
1333	-	apoptosis-inducing factor 3	0.293621	113.024	0.00963157	-6.69801	1.82469e-79	1.45309e-78	yes	down
1334			0	5.2075	0.055533	-4.17051	0.0184792	0.0245412	yes	down
1335			0	35.6287	0.00514976	-7.60128	1.20592e-09	2.96473e-09	yes	down
1336			0.0927388	8.44735	0.040671	-4.61985	3.38926e-15	1.10975e-14	yes	down
1337	ppgK	polyphosphate glucokinase [EC:2.7.1.63]	0.192317	17.4334	0.0409086	-4.61145	7.06435e-12	1.99641e-11	yes	down
1338	ccoNO	cytochrome c oxidase cbb3-type subunit I/II [EC:7.1.1.9]	0.0995681	29.1012	0.0126578	-6.30382	8.57723e-32	4.01889e-31	yes	down
1339			0.148282	51.6035	0.0106251	-6.55638	1.78539e-17	6.29318e-17	yes	down
1340			0	17.1871	0.00879618	-6.82891	1.89142e-07	3.9172e-07	yes	down
1341	-	alpha,alpha-trehalase [EC:3.2.1.28]	0.352444	33.7654	0.0387103	-4.69114	1.42633e-44	8.09419e-44	yes	down
1342	maa	maltose O-acetyltransferase [EC:2.3.1.79]	0	17.1317	0.00501952	-7.63824	7.85886e-10	1.96136e-09	yes	down
1343	hpf	ribosome hibernation promoting factor	0.0928305	52.5064	0.00654384	-7.25565	4.2862e-12	1.22448e-11	yes	down
1344			0.405582	29.8759	0.0501823	-4.31668	3.72499e-11	1.01223e-10	yes	down
1345	-	transposase	0.309314	98.3839	0.0116573	-6.42262	3.53361e-56	2.28123e-55	yes	down
1346	pdhD	dihydrolipoyl dehydrogenase [EC:1.8.1.4]	1.22142	46.4301	0.0973952	-3.36001	1.87979e-42	1.03895e-41	yes	down
1347	sucB	2-oxoglutarate dehydrogenase E2 component (dihydrolipoamide succinyltransferase) [EC:2.3.1.61]	0.420186	55.3849	0.0280684	-5.15491	4.17759e-48	2.47033e-47	yes	down
1348	sucA	2-oxoglutarate dehydrogenase E1 component [EC:1.2.4.2]	0.961193	64.3825	0.0553127	-4.17625	1.27568e-135	1.49839e-134	yes	down
1349	-	uncharacterized protein	0	13.3917	0.00567239	-7.46183	2.94116e-09	7.02548e-09	yes	down
1350	-	sulfur dioxygenase [EC:1.13.11.18]	0.0461589	41.9991	0.00405973	-7.9444	2.1004e-14	6.65771e-14	yes	down
1351	-	superoxide dismutase, Fe-Mn family [EC:1.15.1.1]	0.0780818	51.1339	0.00564098	-7.46984	1.10029e-12	3.23525e-12	yes	down
1352	fabG	3-oxoacyl-[acyl-carrier protein] reductase [EC:1.1.1.100]	1.21675	148.078	0.0304361	-5.03807	1.05782e-73	8.0393e-73	yes	down
1353	-	apoptosis-inducing factor 3	0.881962	57.0931	0.0571862	-4.12819	4.44673e-47	2.60166e-46	yes	down
1354			1.00836	36.2524	0.103285	-3.2753	2.49898e-10	6.45962e-10	yes	down
1355	mutT	8-oxo-dGTP diphosphatase [EC:3.6.1.55]	0.655042	11.6761	0.208212	-2.26387	0.00439618	0.00624092	yes	down
1356			2.25149	52.4401	0.158784	-2.65487	1.82038e-21	7.08072e-21	yes	down
1357			1.94991	32.953	0.219034	-2.19077	1.12603e-08	2.57415e-08	yes	down
1358	qorB	NAD(P)H dehydrogenase (quinone) [EC:1.6.5.2]	4.73372	56.1314	0.311936	-1.68068	1.39993e-15	4.65073e-15	yes	down
1359			3.91324	257.899	0.0561883	-4.15359	4.41318e-159	5.90496e-158	yes	down
1360			0	11.2063	0.00353682	-8.14333	3.37269e-11	9.18913e-11	yes	down
1361	-	ABC-2 type transport system permease protein	0	1.8499	0.0241667	-5.37084	0.000246355	0.000393015	yes	down
1362	-	ABC-2 type transport system ATP-binding protein	0.238589	5.83627	0.151606	-2.7216	0.000597335	0.000921396	yes	down
1363	-	HlyD family secretion protein	0	3.33881	0.0150035	-6.05856	1.17881e-05	2.1085e-05	yes	down
1364	acnR	TetR/AcrR family transcriptional regulator, transcriptional repressor of aconitase	0.0981276	2.18876	0.165113	-2.59848	0.091535	0.111185	no	down
1365			5.657	5.54146	3.80373	1.92742	4.61835e-05	7.85592e-05	yes	up
1366			0	5.03035	0.023316	-5.42254	0.000211793	0.000339769	yes	down
1368	norQ	nitric oxide reductase NorQ protein	0.306095	14.9378	0.0761077	-3.71581	1.6766e-09	4.07015e-09	yes	down
1369	cckA	two-component system, cell cycle sensor histidine kinase and response regulator CckA [EC:2.7.13.3]	0.043224	13.6176	0.0117784	-6.40772	2.52605e-17	8.8595e-17	yes	down
1370	-	uncharacterized protein	0.218395	16.2406	0.0497628	-4.32879	3.19549e-19	1.18206e-18	yes	down
1371			0.251996	36.5684	0.0255689	-5.28947	2.01143e-36	1.01595e-35	yes	down
1372	-	mycoredoxin [EC:1.20.4.3]	1.12752	52.2473	0.0795104	-3.65271	0.000444149	0.000694181	yes	down
1373	kamA	lysine 2,3-aminomutase [EC:5.4.3.2]	0.335635	35.9544	0.0345328	-4.85589	1.54394e-30	7.07569e-30	yes	down
1374	dcd	dCTP deaminase [EC:3.5.4.13]	0.0432889	24.6297	0.00648917	-7.26775	4.61673e-12	1.31721e-11	yes	down
1375			0.120882	54.0687	0.00827425	-6.91716	6.1541e-11	1.65345e-10	yes	down
1376	-	uncharacterized protein	0	5.66497	0.01286	-6.28097	6.08333e-06	1.11689e-05	yes	down
1377	-	uncharacterized protein	0.133033	5.75224	0.0852598	-3.55199	0.000151155	0.000245957	yes	down
1378	fabG	3-oxoacyl-[acyl-carrier protein] reductase [EC:1.1.1.100]	0.13608	31.8268	0.0158369	-5.98057	6.51011e-15	2.10843e-14	yes	down
1379			0.370704	38.2498	0.0357618	-4.80544	0.000140038	0.00022854	yes	down
1380	-	uncharacterized protein	0	7.90322	0.00839062	-6.89701	1.36672e-07	2.86619e-07	yes	down
1381			0	3.75823	0.00707462	-7.14313	2.00709e-08	4.50185e-08	yes	down
1383	hicB	antitoxin HicB	0.122659	10.8508	0.0447987	-4.4804	0.00356322	0.00510337	yes	down
1384			0	16.813	0.0145139	-6.10642	6.67074e-06	1.22025e-05	yes	down
1385			1.5303	677.339	0.00834524	-6.90483	1.39701e-32	6.61784e-32	yes	down
1386			2.08641	1540.76	0.00501161	-7.64051	1.47254e-156	1.94674e-155	yes	down
1387	ripB	peptidoglycan DL-endopeptidase RipB [EC:3.4.-.-]	0	7.67878	0.0110701	-6.49719	1.85362e-06	3.5606e-06	yes	down
1388	-	uncharacterized protein	0	0.87637	0.115961	-3.10829	0.166658	0.194016	no	down
1389	-	metalloendopeptidase OMA1, mitochondrial [EC:3.4.24.-]	0	6.42105	0.00692396	-7.17419	1.56733e-08	3.53959e-08	yes	down
1390			0.292	11.7505	0.09266	-3.43191	0.0284091	0.0369425	yes	down
1391	-	uncharacterized protein	0.293972	12.5429	0.0869742	-3.52327	1.61349e-12	4.70848e-12	yes	down
1393			0.0363435	5.93861	0.0225629	-5.4699	1.23092e-05	2.19765e-05	yes	down
1394	gspD	general secretion pathway protein D	0.530555	38.2222	0.0514134	-4.28171	2.57211e-42	1.41906e-41	yes	down
1395			0	6.27346	0.0231638	-5.43199	0.000242394	0.000386896	yes	down
1396			1.83377	167.421	0.040572	-4.62337	4.61932e-105	4.42523e-104	yes	down
1397			0.126376	9.93065	0.0507914	-4.29927	0.00321057	0.00462094	yes	down
1398	sucD	succinyl-CoA synthetase alpha subunit [EC:6.2.1.5]	0.0571959	43.568	0.00487004	-7.68185	1.82571e-13	5.58022e-13	yes	down
1399	sucC	succinyl-CoA synthetase beta subunit [EC:6.2.1.5]	0.169501	61.3703	0.010247	-6.60865	2.08238e-35	1.03358e-34	yes	down
1400	tfrA	fumarate reductase (CoM/CoB) subunit A [EC:1.3.4.1]	0.0948349	109.367	0.00321082	-8.28284	1.54671e-43	8.65991e-43	yes	down
1401			0.070208	93.1181	0.00279216	-8.4844	2.62085e-16	8.90549e-16	yes	down
1402	icd	isocitrate dehydrogenase [EC:1.1.1.42]	3.30185	71.7206	0.170258	-2.5542	2.25838e-11	6.21768e-11	yes	down
1403	ytfE	regulator of cell morphogenesis and NO signaling	0	3.72096	0.0412706	-4.59874	0.00485466	0.00685659	yes	down
1404	lysC	aspartate kinase [EC:2.7.2.4]	0	19.175	0.00218174	-8.84031	2.56562e-13	7.79862e-13	yes	down
1405	apgM	2,3-bisphosphoglycerate-independent phosphoglycerate mutase [EC:5.4.2.12]	0.0627828	26.5237	0.00875761	-6.83525	2.10606e-15	6.95179e-15	yes	down
1406	thrC	threonine synthase [EC:4.2.3.1]	0	29.7612	0.00162033	-9.26949	1.25072e-14	4.00382e-14	yes	down
1407	hom	homoserine dehydrogenase [EC:1.1.1.3]	0.152322	38.1684	0.014781	-6.08011	4.39132e-29	1.96253e-28	yes	down
1408	alaC	alanine-synthesizing transaminase [EC:2.6.1.-]	0.125307	26.4995	0.0175247	-5.83447	2.16226e-20	8.24684e-20	yes	down
1409	pdxJ	pyridoxine 5-phosphate synthase [EC:2.6.99.2]	0	27.9005	0.00257115	-8.60337	1.2954e-12	3.79524e-12	yes	down
1410	nnr	ADP-dependent NAD(P)H-hydrate dehydratase / NAD(P)H-hydrate epimerase [EC:4.2.1.136 5.1.99.6]	0.0312858	22.03	0.00526975	-7.56805	3.80098e-13	1.14614e-12	yes	down
1411	tsaE	tRNA threonylcarbamoyladenosine biosynthesis protein TsaE	0	9.07673	0.0103812	-6.58988	6.28272e-07	1.24888e-06	yes	down
1412	lapA	lipopolysaccharide assembly protein A	0	2.59153	0.057764	-4.11369	0.0270458	0.0352675	yes	down
1413	mutS	DNA mismatch repair protein MutS	0.0567992	13.8059	0.0152343	-6.03654	4.29333e-22	1.69079e-21	yes	down
1414			0	10.0466	0.0223746	-5.48199	0.000186101	0.00029992	yes	down
1415	mazF	mRNA interferase MazF [EC:3.1.-.-]	0	11.0328	0.0132471	-6.23818	6.65439e-06	1.21769e-05	yes	down
1416	ppkA	serine/threonine-protein kinase PpkA [EC:2.7.11.1]	0.0381744	2.67381	0.0532825	-4.2302	6.53306e-06	1.19634e-05	yes	down
1417			7.73518	1094.58	0.0261803	-5.25537	0	0	yes	down
1418			2.14454	434.247	0.0183012	-5.77192	8.97503e-128	1.00756e-126	yes	down
1419	-	mitochondrial-processing peptidase subunit beta [EC:3.4.24.64]	0	17.3372	0.0023261	-8.74787	6.51202e-13	1.93796e-12	yes	down
1420	pnp	polyribonucleotide nucleotidyltransferase [EC:2.7.7.8]	0	47.4845	0.000508518	-10.9414	2.644e-20	1.00644e-19	yes	down
1421	rpsO	small subunit ribosomal protein S15	0	51.5682	0.00366826	-8.09069	4.17894e-11	1.13201e-10	yes	down
1422	truB	tRNA pseudouridine55 synthase [EC:5.4.99.25]	0.210226	83.9881	0.00928074	-6.75154	4.6645e-37	2.38163e-36	yes	down
1423	rbfA	ribosome-binding factor A	0	50.6932	0.00245314	-8.67115	9.18127e-13	2.71302e-12	yes	down
1424	-	uncharacterized protein	0	18.5591	0.00976595	-6.67802	2.65568e-07	5.44033e-07	yes	down
1425	infB	translation initiation factor IF-2	0.116954	109.021	0.00396506	-7.97844	1.53472e-15	5.09196e-15	yes	down
1426	nusA	transcription termination/antitermination protein NusA	0.173716	65.6326	0.00981111	-6.67137	3.57385e-36	1.79633e-35	yes	down
1427	rimP	ribosome maturation factor RimP	0.188281	39.3844	0.0177194	-5.81853	6.23103e-14	1.94324e-13	yes	down
1428	dat	D-alanine transaminase [EC:2.6.1.21]	0.119354	60.5208	0.00728811	-7.10024	1.51051e-21	5.89173e-21	yes	down
1429			0.294584	13.5445	0.0808779	-3.62811	0.000236824	0.000378551	yes	down
1430	hcaC	3-phenylpropionate/trans-cinnamate dioxygenase ferredoxin component	0	25.3936	0.00633428	-7.3026	6.41433e-09	1.49414e-08	yes	down
1431	-	uncharacterized protein	0.450348	12.222	0.136478	-2.87325	8.86373e-05	0.000147453	yes	down
1432	fer	ferredoxin	2.30034	331.288	0.0257103	-5.28151	8.66267e-76	6.71541e-75	yes	down
1433	cyoA	cytochrome o ubiquinol oxidase subunit II [EC:7.1.1.3]	0.733286	337.115	0.00808632	-6.9503	7.34664e-22	2.87568e-21	yes	down
1434	acuB	acetoin utilization protein AcuB	0.16302	15.0306	0.0400471	-4.64216	4.47141e-08	9.76746e-08	yes	down
1435			0	15.6015	0.00770586	-7.01983	4.69066e-08	1.02377e-07	yes	down
1436	leuC	3-isopropylmalate/(R)-2-methylmalate dehydratase large subunit [EC:4.2.1.33 4.2.1.35]	1.06887	78.373	0.0505238	-4.30689	6.03348e-83	4.94464e-82	yes	down
1437	leuD	3-isopropylmalate/(R)-2-methylmalate dehydratase small subunit [EC:4.2.1.33 4.2.1.35]	0.481422	66.2734	0.0268811	-5.21726	4.33995e-28	1.90385e-27	yes	down
1438			0	16.1183	0.00920588	-6.76323	2.07067e-07	4.27643e-07	yes	down
1439	corA	magnesium transporter	0	10.7765	0.0049056	-7.67135	6.51232e-10	1.63346e-09	yes	down
1440	suhB	myo-inositol-1(or 4)-monophosphatase [EC:3.1.3.25]	0.122521	29.7137	0.0152966	-6.03065	2.9409e-15	9.65806e-15	yes	down
1441	-	aminotransferase [EC:2.6.1.-]	0.30295	12.0807	0.0927629	-3.43031	0.0026051	0.00378574	yes	down
1442			0	3.28174	0.0250554	-5.31873	0.00037004	0.000582232	yes	down
1443	mfnF	(4-(4-[2-(gamma-L-glutamylamino)ethyl]phenoxymethyl)furan-2-yl)methanamine synthase [EC:2.5.1.131]	0	10.2694	0.00810106	-6.94767	6.59366e-08	1.42049e-07	yes	down
1445	petJ	cytochrome c6	2.63945	13.9841	0.699176	-0.516272	0.300939	0.336378	no	down
1446	-	sulfate permease, SulP family	6.61765	31.3651	0.780853	-0.356877	0.124499	0.148099	no	down
1447	-	putative phosphoribosyl transferase	11.3311	35.7208	1.1738	0.231192	0.251115	0.284113	no	up
1449	-	HSP20 family protein	10.4648	14.3768	2.6995	1.43269	1.89389e-07	3.92178e-07	yes	up
1451	-	two-component system, sensor kinase [EC:2.7.13.3]	0.0428449	4.51406	0.0349325	-4.83929	5.50902e-05	9.31264e-05	yes	down
1452	nreC	two-component system, NarL family, response regulator NreC	0.0799497	3.84552	0.0770966	-3.69719	0.00429246	0.00609884	yes	down
1453			13.5913	66.9273	0.751888	-0.41141	0.107811	0.129483	no	down
1454			0.845958	80.1128	0.0391759	-4.67389	5.88636e-14	1.83797e-13	yes	down
1455			0	9.35494	0.0292123	-5.09728	0.00115359	0.00173267	yes	down
1456			0	60.1496	0.00340779	-8.19695	2.42492e-11	6.66316e-11	yes	down
1457	treX	isoamylase [EC:3.2.1.68]	0.325381	69.9397	0.0172509	-5.85718	1.02334e-87	8.73815e-87	yes	down
1458	treZ	maltooligosyltrehalose trehalohydrolase [EC:3.2.1.141]	8.37921	32.2534	0.962222	-0.0555586	0.67281	0.702914	no	down
1459	treY	(1->4)-alpha-D-glucan 1-alpha-D-glucosylmutase [EC:5.4.99.15]	14.5335	23.0966	2.33101	1.22096	1.39563e-31	6.51363e-31	yes	up
1460			29.0139	42.4976	2.52538	1.3365	1.13973e-11	3.18545e-11	yes	up
1461	hydB	sulfhydrogenase subunit beta (sulfur reductase) [EC:1.12.98.4]	0.0791919	5.60977	0.0521537	-4.26109	0.000420452	0.000658141	yes	down
1462	asrB	anaerobic sulfite reductase subunit B	0	8.88843	0.00688549	-7.18222	1.47838e-08	3.34601e-08	yes	down
1463	hydD	sulfhydrogenase subunit delta [EC:1.12.1.3 1.12.1.5]	0.0608821	11.1463	0.0201827	-5.63074	3.59658e-07	7.29541e-07	yes	down
1464	hydA	sulfhydrogenase subunit alpha [EC:1.12.1.3 1.12.1.5]	0.0571736	8.69616	0.0243602	-5.35933	5.68296e-09	1.32817e-08	yes	down
1465	hyaD	hydrogenase maturation protease [EC:3.4.23.-]	0	2.3539	0.067349	-3.8922	0.0445736	0.0565518	no	down
1466	hypA	hydrogenase nickel incorporation protein HypA/HybF	0	6.97887	0.0206933	-5.5947	0.00017492	0.000282547	yes	down
1467	hypF	hydrogenase maturation protein HypF	0	8.27239	0.00259828	-8.58823	1.56176e-12	4.56439e-12	yes	down
1468	hypC	hydrogenase expression/formation protein HypC	0	2.93532	0.0793765	-3.65514	0.0766577	0.094014	no	down
1469			43.3187	198.535	0.807045	-0.309279	0.0369155	0.0473361	no	down
1470			0	4.15212	0.0400115	-4.64344	0.00690013	0.00958808	yes	down
1471			0.115403	4.94658	0.0864996	-3.53116	3.89373e-06	7.28798e-06	yes	down
1472	hypD	hydrogenase expression/formation protein HypD	0.0217854	5.69649	0.0152237	-6.03754	2.39109e-06	4.55756e-06	yes	down
1473	hypE	hydrogenase expression/formation protein HypE	0.183946	9.30163	0.0731147	-3.7737	1.01994e-08	2.33991e-08	yes	down
1474	glgA	starch synthase [EC:2.4.1.21]	0.0847929	24.9465	0.0125884	-6.31176	1.32446e-20	5.07523e-20	yes	down
1475			0.0341837	30.86	0.00409963	-7.93029	2.17988e-14	6.90116e-14	yes	down
1476			0	2.06952	0.0610194	-4.03459	0.0281771	0.0366532	yes	down
1478			0.424818	1.80014	0.87141	-0.198577	0.893501	0.906025	no	down
1479	-	prohibitin 2	0.657023	8.41455	0.291084	-1.78049	0.00566415	0.00794407	yes	down
1481			3.48501	4.6713	2.73852	1.45339	0.0516346	0.0648932	no	up
1482	gltA	citrate synthase [EC:2.3.3.1]	4.13874	9.71874	1.57557	0.655877	0.0395078	0.0504637	no	up
1484			3.43822	8.0858	1.57172	0.652343	0.144498	0.169983	no	up
1485	-	CBS domain-containing protein	0.359695	1.97851	0.66876	-0.58044	0.698826	0.72754	no	down
1486	lmrB	MFS transporter, DHA2 family, lincomycin resistance protein	0.871597	2.64067	1.23039	0.299115	0.746364	0.771377	no	up
1487			0.353502	3.58985	0.363108	-1.46153	0.179675	0.207919	no	down
1488	ntpI	V/A-type H+/Na+-transporting ATPase subunit I	0.989162	5.49344	0.665813	-0.586811	0.142279	0.167537	no	down
1489	ntpK	V/A-type H+/Na+-transporting ATPase subunit K	0.225428	2.3322	0.356468	-1.48816	0.415556	0.454227	no	down
1490			0.323185	4.9438	0.243903	-2.03562	0.0552808	0.0692173	no	down
1491	ntpC	V/A-type H+/Na+-transporting ATPase subunit C	0.241197	3.70659	0.241329	-2.05093	0.00468663	0.00662833	yes	down
1492	ntpF	V/A-type H+/Na+-transporting ATPase subunit F	0.454523	2.67884	0.631625	-0.662859	0.597169	0.631603	no	down
1493	ntpA	V/A-type H+/Na+-transporting ATPase subunit A [EC:7.1.2.2 7.2.2.1]	0.144521	2.72902	0.196304	-2.34884	0.000657846	0.00101153	yes	down
1494	ntpB	V/A-type H+/Na+-transporting ATPase subunit B	0.102133	4.88466	0.0771582	-3.69604	4.28281e-06	7.98436e-06	yes	down
1495	ntpD	V/A-type H+/Na+-transporting ATPase subunit D	0	2.35687	0.0365224	-4.77508	0.00269023	0.00390323	yes	down
1496	mmgC	acyl-CoA dehydrogenase [EC:1.3.99.-]	0.0650169	8.58798	0.028119	-5.15231	3.1099e-08	6.87678e-08	yes	down
1497	fixB	electron transfer flavoprotein alpha subunit	0.126205	13.2615	0.0351661	-4.82967	9.58528e-11	2.53962e-10	yes	down
1498	fixA	electron transfer flavoprotein beta subunit	0.0311225	8.36095	0.0147733	-6.08086	2.02632e-06	3.88044e-06	yes	down
1499	-	electron-transferring-flavoprotein dehydrogenase [EC:1.5.5.1]	0.350961	6.23606	0.208468	-2.2621	8.30591e-07	1.63468e-06	yes	down
1500	ipdC	indolepyruvate decarboxylase [EC:4.1.1.74]	0.31569	9.26752	0.126229	-2.98589	7.591e-10	1.89757e-09	yes	down
1501	mlaC	phospholipid transport system substrate-binding protein	0.806161	13.5189	0.222116	-2.17061	0.000568573	0.00087889	yes	down
1504	-	two-component system, sensor kinase [EC:2.7.13.3]	0.304968	35.5717	0.031768	-4.97628	1.67632e-59	1.12342e-58	yes	down
1505	nreC	two-component system, NarL family, response regulator NreC	0	19.5642	0.00400414	-7.96429	9.96804e-11	2.63697e-10	yes	down
1506	mlaA	phospholipid-binding lipoprotein MlaA	0.380636	5.45821	0.258661	-1.95087	0.00692167	0.00961543	yes	down
1507	gloA	lactoylglutathione lyase [EC:4.4.1.5]	0	15.7783	0.0081079	-6.94646	6.13089e-08	1.32541e-07	yes	down
1508	rimI	[ribosomal protein S18]-alanine N-acetyltransferase [EC:2.3.1.266]	0.103613	7.09108	0.0539373	-4.21257	0.000551959	0.000854488	yes	down
1509	pgdA	peptidoglycan-N-acetylglucosamine deacetylase [EC:3.5.1.104]	0.208364	20.6386	0.0373811	-4.74155	1.82759e-12	5.31921e-12	yes	down
1510	spoIVFB	stage IV sporulation protein FB [EC:3.4.24.-]	0.845137	68.3128	0.0458029	-4.44842	8.69159e-57	5.6417e-56	yes	down
1511	-	membrane protein	0.0590442	9.71877	0.0224244	-5.47879	8.20741e-07	1.61632e-06	yes	down
1512	nuoN	NADH-quinone oxidoreductase subunit N [EC:7.1.1.2]	0.0681507	38.7636	0.00652479	-7.25985	1.24987e-22	4.96773e-22	yes	down
1513	nuoM	NADH-quinone oxidoreductase subunit M [EC:7.1.1.2]	0	44.8669	0.000722588	-10.4345	1.56738e-18	5.69724e-18	yes	down
1515	nuoL	NADH-quinone oxidoreductase subunit L [EC:7.1.1.2]	0.0790445	34.8883	0.00839577	-6.89612	2.6752e-29	1.20043e-28	yes	down
1516	nuoK	NADH-quinone oxidoreductase subunit K [EC:7.1.1.2]	0	4.89075	0.0344665	-4.85866	0.00409666	0.00582908	yes	down
1517	nuoJ	NADH-quinone oxidoreductase subunit J [EC:7.1.1.2]	0.0947823	33.4149	0.0105044	-6.57287	6.37997e-10	1.60182e-09	yes	down
1518	nuoI	NADH-quinone oxidoreductase subunit I [EC:7.1.1.2]	0.265083	74.1594	0.0132341	-6.23959	1.13004e-23	4.57603e-23	yes	down
1519	nuoH	NADH-quinone oxidoreductase subunit H [EC:7.1.1.2]	0.0463622	46.332	0.00370796	-8.07516	8.78787e-15	2.83132e-14	yes	down
1520	fdhA	formate dehydrogenase (NADP+) alpha subunit [EC:1.17.1.10]	0.525282	79.8539	0.0243564	-5.35955	7.51459e-136	8.84664e-135	yes	down
1521	nuoF	NADH-quinone oxidoreductase subunit F [EC:7.1.1.2]	0.803186	81.3938	0.0366005	-4.77199	2.73337e-22	1.08113e-21	yes	down
1522	nuoE	NADH-quinone oxidoreductase subunit E [EC:7.1.1.2]	0.0933492	33.1127	0.0104218	-6.58426	5.58604e-10	1.40774e-09	yes	down
1523	nuoD	NADH-quinone oxidoreductase subunit D [EC:7.1.1.2]	1.51394	90.4588	0.0619011	-4.01389	2.54692e-23	1.02653e-22	yes	down
1524	nuoB	NADH-quinone oxidoreductase subunit B [EC:7.1.1.2]	0.573427	79.523	0.0267172	-5.22608	9.92962e-26	4.16699e-25	yes	down
1525	nuoA	NADH-quinone oxidoreductase subunit A [EC:7.1.1.2]	0.807323	9.15386	0.326733	-1.61382	0.0209539	0.0276474	yes	down
1526	-	NADH dehydrogenase [ubiquinone] 1 alpha subcomplex assembly factor 7	0.212463	38.7739	0.0203255	-5.62057	1.04314e-29	4.72052e-29	yes	down
1527	aglJ	dolichol-phosphate hexosyltransferase [EC:2.4.1.-]	0.15108	6.5979	0.0850396	-3.55572	5.24409e-06	9.68317e-06	yes	down
1528			0	6.86915	0.00462047	-7.75775	4.81808e-10	1.22176e-09	yes	down
1529	secA	preprotein translocase subunit SecA [EC:7.4.2.8]	0.275596	63.8758	0.0159801	-5.96758	1.20232e-99	1.11256e-98	yes	down
1530			0	2.74634	0.0849183	-3.55778	0.137844	0.16296	no	down
1531			1.52501	70.1221	0.0806178	-3.63276	4.82374e-15	1.57213e-14	yes	down
1532			0	17.8193	0.00256084	-8.60917	1.21352e-12	3.5594e-12	yes	down
1533	ccmG	cytochrome c biogenesis protein CcmG, thiol:disulfide interchange protein DsbE	0.180913	22.0596	0.0304432	-5.03774	5.77485e-10	1.45461e-09	yes	down
1534	tonB	periplasmic protein TonB	0.0581959	38.4584	0.00561237	-7.47717	8.87745e-13	2.62575e-12	yes	down
1535			0.0390705	35.4417	0.00409518	-7.93186	2.52531e-14	7.96705e-14	yes	down
1536	ccdA	cytochrome c-type biogenesis protein	0	14.8611	0.00613935	-7.3477	6.43446e-09	1.49815e-08	yes	down
1537	-	iron complex outermembrane recepter protein	6.80544	13.9054	1.81263	0.858085	7.0694e-08	1.51833e-07	no	up
1542			0	11.6771	0.00271368	-8.52553	3.92006e-12	1.12237e-11	yes	down
1543	-	uncharacterized protein	0.0487768	6.62945	0.0293134	-5.0923	0.000162868	0.000263961	yes	down
1544	nuc	micrococcal nuclease [EC:3.1.31.1]	0	3.79351	0.0475842	-4.39337	0.0109888	0.0149633	yes	down
1545			0	11.9413	0.0185371	-5.75344	3.83047e-05	6.57059e-05	yes	down
1546	hemL	glutamate-1-semialdehyde 2,1-aminomutase [EC:5.4.3.8]	0.234115	21.4953	0.0403017	-4.63302	1.47345e-21	5.7486e-21	yes	down
1547			0	48.7227	0.001912	-9.0307	5.84661e-14	1.82593e-13	yes	down
1548	rnaSA	ribonuclease T1 [EC:4.6.1.24]	5.27096	10.3175	1.88658	0.915775	0.0222444	0.0292678	no	up
1549			0.0423393	19.375	0.00866994	-6.84976	4.0185e-08	8.81041e-08	yes	down
1550	gph	phosphoglycolate phosphatase [EC:3.1.3.18]	0.07723	24.0581	0.0118855	-6.39465	2.06617e-09	4.97996e-09	yes	down
1551	pqqL	zinc protease [EC:3.4.24.-]	0.155815	54.6913	0.0105632	-6.56481	4.81794e-43	2.68393e-42	yes	down
1552	pqqL	zinc protease [EC:3.4.24.-]	0.297679	38.8286	0.0284945	-5.13317	2.57681e-37	1.32135e-36	yes	down
1553			0	3.95904	0.0752169	-3.7328	0.0626481	0.077925	no	down
1554	gloB	hydroxyacylglutathione hydrolase [EC:3.1.2.6]	0.178393	22.4146	0.0294333	-5.08641	8.20046e-05	0.000136713	yes	down
1555	-	zinc metalloprotease EGY, chloroplastic [EC:3.4.24.-]	0.305971	17.3163	0.0654674	-3.93308	1.04268e-12	3.06819e-12	yes	down
1556	-	ADP-ribose/FAD diphosphatase [EC:3.6.1.13 3.6.1.18]	0.598826	16.7223	0.132834	-2.91231	1.61112e-07	3.36188e-07	yes	down
1557	lon	ATP-dependent Lon protease [EC:3.4.21.53]	63.0897	150.229	1.55527	0.637162	8.18835e-27	3.51146e-26	no	up
1558			0.552153	15.7152	0.129724	-2.94648	1.78368e-12	5.19533e-12	yes	down
1559			2.23586	48.996	0.168687	-2.56758	2.33391e-09	5.60696e-09	yes	down
1560			0	16.536	0.00962299	-6.6993	2.43127e-07	5.0018e-07	yes	down
1561			0.089484	20.2374	0.0164245	-5.92801	6.1217e-08	1.3236e-07	yes	down
1562			0.487601	43.8106	0.0412339	-4.60002	8.89862e-33	4.23095e-32	yes	down
1563			1.86413	77.5835	0.0891266	-3.488	2.48571e-56	1.6054e-55	yes	down
1564			0	128.256	0.000852223	-10.1965	1.11718e-17	3.95678e-17	yes	down
1565			0.0738743	64.726	0.00422235	-7.88774	6.68161e-27	2.87089e-26	yes	down
1566			5.88409	63.8682	0.341011	-1.55211	9.76008e-19	3.56863e-18	yes	down
1567			2.61276	37.2077	0.260477	-1.94077	1.1083e-18	4.0466e-18	yes	down
1568			183.113	324.787	2.08715	1.06154	1.2167e-54	7.74494e-54	yes	up
1569			94.2361	113.849	3.0676	1.61711	6.85567e-63	4.76359e-62	yes	up
1570	ugd	UDPglucose 6-dehydrogenase [EC:1.1.1.22]	52.7641	110.592	1.76734	0.821582	7.36287e-27	3.16097e-26	no	up
1571	speE	spermidine synthase [EC:2.5.1.16]	0.0322559	7.55026	0.0158727	-5.97731	3.2992e-08	7.28186e-08	yes	down
1572	otsB	trehalose 6-phosphate phosphatase [EC:3.1.3.12]	0.151117	40.0482	0.0139943	-6.15902	2.99436e-19	1.10925e-18	yes	down
1573	otsA	trehalose 6-phosphate synthase [EC:2.4.1.15 2.4.1.347]	0.948663	36.1774	0.0971744	-3.36328	1.22477e-58	8.12365e-58	yes	down
1575	xerD	integrase/recombinase XerD	0.259055	18.8455	0.0509687	-4.29425	8.63496e-10	2.14951e-09	yes	down
1576	-	uncharacterized protein involved in response to NO	0.723716	97.8818	0.0273738	-5.19106	3.53619e-83	2.90726e-82	yes	down
1577			0	5.20634	0.0438854	-4.51012	0.00845439	0.0116589	yes	down
1578	recQ	ATP-dependent DNA helicase RecQ [EC:5.6.2.4]	0.188083	25.8792	0.0267801	-5.22269	5.28797e-06	9.76187e-06	yes	down
1579	ubiE	demethylmenaquinone methyltransferase / 2-methoxy-6-polyprenyl-1,4-benzoquinol methylase [EC:2.1.1.163 2.1.1.201]	0.18439	28.8623	0.0237248	-5.39746	6.10007e-17	2.11123e-16	yes	down
1580			0	2.06289	0.047341	-4.40077	0.00982196	0.0134478	yes	down
1583	-	arsenite methyltransferase [EC:2.1.1.137]	0.568722	87.1794	0.0241549	-5.37154	8.4911e-69	6.19758e-68	yes	down
1584	-	arsenite methyltransferase [EC:2.1.1.137]	0.28906	49.5012	0.0216634	-5.5286	2.77896e-33	1.32904e-32	yes	down
1585	pstS	phosphate transport system substrate-binding protein	0	20.4239	0.00288342	-8.438	4.35437e-12	1.24373e-11	yes	down
1586	pstC	phosphate transport system permease protein	0.114058	16.4907	0.0255161	-5.29245	6.08033e-11	1.63476e-10	yes	down
1587	pstA	phosphate transport system permease protein	0	6.50014	0.0090893	-6.78162	1.72746e-07	3.59445e-07	yes	down
1588	pstB	phosphate transport system ATP-binding protein [EC:7.3.2.1]	0	3.09791	0.0196322	-5.67064	6.55011e-05	0.00011016	yes	down
1589	cysK	cysteine synthase [EC:2.5.1.47]	0	20.4259	0.00232493	-8.7486	4.40328e-13	1.32286e-12	yes	down
1590	hflK	modulator of FtsH protease HflK	3.30503	63.5253	0.192427	-2.37762	4.24455e-27	1.82985e-26	yes	down
1591	hflC	modulator of FtsH protease HflC	0	66.1742	0.000897027	-10.1226	1.9488e-17	6.85667e-17	yes	down
1592	fhs	formate--tetrahydrofolate ligase [EC:6.3.4.3]	0.059496	10.4195	0.021102	-5.56648	3.94188e-12	1.1282e-11	yes	down
1593	envC	murein hydrolase activator	0.905706	159.645	0.0209979	-5.57361	4.63322e-20	1.75371e-19	yes	down
1594	cutA	periplasmic divalent cation tolerance protein	0.605579	14.2157	0.158438	-2.65801	0.000629783	0.000969923	yes	down
1595	-	cytosolic nonspecific dipeptidase [EC:3.4.13.18]	0.0366436	6.89534	0.0197482	-5.66213	4.50175e-07	9.0591e-07	yes	down
1596			0	7.83394	0.0139208	-6.16661	4.98857e-06	9.23118e-06	yes	down
1597			0	3.03227	0.022869	-5.45046	0.000203818	0.000327348	yes	down
1598			0.0569341	0.637428	0.33048	-1.59737	0.436181	0.475023	no	down
1599	kdpE	two-component system, OmpR family, KDP operon response regulator KdpE	0	6.10411	0.0120801	-6.37123	1.58949e-06	3.06285e-06	yes	down
1600	kdpD	two-component system, OmpR family, sensor histidine kinase KdpD [EC:2.7.13.3]	0.0185558	7.28785	0.00941037	-6.73153	2.47949e-10	6.41138e-10	yes	down
1602	kdpA	potassium-transporting ATPase potassium-binding subunit	0	4.40738	0.00654552	-7.25528	1.15685e-08	2.64165e-08	yes	down
1603	kdpC	potassium-transporting ATPase KdpC subunit	0	4.36455	0.0197458	-5.66231	8.04971e-05	0.000134315	yes	down
1604	kdpB	potassium-transporting ATPase ATP-binding subunit [EC:7.2.2.6]	0.0118005	4.68622	0.0100065	-6.64293	8.43667e-08	1.80124e-07	yes	down
1605	kdpA	potassium-transporting ATPase potassium-binding subunit	0.0554967	4.44914	0.0460583	-4.44039	2.96211e-07	6.04567e-07	yes	down
1608			0.0456001	1.16183	0.14533	-2.7826	0.0602803	0.0751489	no	down
1609			0	1.48683	0.0457188	-4.45107	0.00851909	0.011746	yes	down
1610	-	tripartite motif-containing protein 71 [EC:2.3.2.27]	0	4.67299	0.0106223	-6.55677	8.16296e-07	1.60818e-06	yes	down
1612			0	4.14015	0.0611795	-4.03081	0.0290536	0.0377047	yes	down
1613	-	uncharacterized protein	0	12.818	0.00881698	-6.8255	1.13481e-07	2.39509e-07	yes	down
1614	-	tetratricopeptide repeat protein 28	0.036533	4.65307	0.0289987	-5.10787	2.01861e-10	5.24596e-10	yes	down
1615	-	uncharacterized protein	0.0702279	3.18963	0.0816977	-3.61356	0.0067336	0.00936678	yes	down
1616			0.143555	8.91083	0.0597901	-4.06395	2.95961e-08	6.55007e-08	yes	down
1617			0	3.43517	0.0413073	-4.59746	0.00493875	0.00697089	yes	down
1619			0.690966	38.2856	0.0667068	-3.90602	8.62952e-15	2.78088e-14	yes	down
1620	mutY	A/G-specific adenine glycosylase [EC:3.2.2.31]	0.413785	15.9985	0.0958061	-3.38374	5.44178e-10	1.37295e-09	yes	down
1621	mutT	8-oxo-dGTP diphosphatase [EC:3.6.1.55]	0.246857	13.8893	0.0657687	-3.92646	1.06438e-05	1.91157e-05	yes	down
1622	-	3'-5' exonuclease	0.0697979	27.4488	0.00939528	-6.73385	2.57276e-10	6.6459e-10	yes	down
1623			0.834103	8.52459	0.362985	-1.46202	0.000637367	0.000981115	yes	down
1625	miaB	tRNA-2-methylthio-N6-dimethylallyladenosine synthase [EC:2.8.4.3]	0.0751427	27.3444	0.0101696	-6.6196	1.46695e-18	5.33595e-18	yes	down
1626	mtaB	threonylcarbamoyladenosine tRNA methylthiotransferase MtaB [EC:2.8.4.5]	0.485624	29.2859	0.0614206	-4.02513	3.04873e-25	1.27251e-24	yes	down
1627			2.59497	22.6789	0.42379	-1.23858	0.00278388	0.0040323	yes	down
1628	ampG	MFS transporter, PAT family, beta-lactamase induction signal transducer AmpG	0	5.07003	0.00779957	-7.00239	3.84588e-08	8.44392e-08	yes	down
1629			0.169837	8.5773	0.0735535	-3.76506	0.00383921	0.00547933	yes	down
1630			0	3.69728	0.0374286	-4.73972	0.00387215	0.00552232	yes	down
1631	nrdA	ribonucleoside-diphosphate reductase alpha chain [EC:1.17.4.1]	0.431461	37.5332	0.042568	-4.55409	4.41373e-95	3.97261e-94	yes	down
1632			0.243731	13.2826	0.0680446	-3.87737	1.32532e-05	2.35966e-05	yes	down
1633			0	3.76587	0.0556992	-4.1662	0.0193405	0.0256191	yes	down
1634	mef	MFS transporter, DHA3 family, macrolide efflux protein	0.0394408	5.0405	0.0290247	-5.10658	6.55964e-06	1.20092e-05	yes	down
1635			0	4.15282	0.0610138	-4.03472	0.028171	0.0366483	yes	down
1636	motB	chemotaxis protein MotB	0.0975537	38.3258	0.00942205	-6.72974	2.74551e-19	1.0178e-18	yes	down
1637			0	1.10057	0.0583855	-4.09825	0.0350686	0.0450798	yes	down
1638	-	concentrative nucleoside transporter, CNT family	0.0381732	10.9514	0.0128679	-6.28008	7.22074e-09	1.67567e-08	yes	down
1639			0	4.14731	0.0607379	-4.04126	0.0270932	0.0353233	yes	down
1640	cydB	cytochrome bd ubiquinol oxidase subunit II [EC:7.1.1.7]	0	18.387	0.00268072	-8.54316	1.7863e-12	5.20198e-12	yes	down
1641	cydA	cytochrome bd ubiquinol oxidase subunit I [EC:7.1.1.7]	0	42.849	0.000887931	-10.1373	1.6346e-17	5.76953e-17	yes	down
1642	ilvA	threonine dehydratase [EC:4.3.1.19]	0	35.6312	0.00118904	-9.71599	4.78801e-16	1.61348e-15	yes	down
1643			0.140182	21.5185	0.0241911	-5.36938	1.92857e-06	3.70057e-06	yes	down
1644			0.0906613	25.825	0.0130315	-6.26185	6.49918e-09	1.51299e-08	yes	down
1645	ccmA	heme exporter protein A [EC:7.6.2.5]	0.126714	13.9178	0.0337371	-4.88952	1.61847e-09	3.93584e-09	yes	down
1646	ccmB	heme exporter protein B	0.0746368	8.38812	0.0330985	-4.91709	1.75454e-05	3.09398e-05	yes	down
1647	ccmC	heme exporter protein C	0.197099	49.8751	0.014628	-6.09512	1.47863e-22	5.87089e-22	yes	down
1648	ccmD	heme exporter protein D	0	4.12948	0.0670144	-3.89938	0.0396555	0.050644	no	down
1649	ccmE	cytochrome c-type biogenesis protein CcmE	0.355667	123.132	0.01073	-6.5422	1.1461e-29	5.18186e-29	yes	down
1650	ccmF	cytochrome c-type biogenesis protein CcmF	0.175817	99.7405	0.00653471	-7.25766	2.93894e-74	2.25236e-73	yes	down
1651	ccmG	cytochrome c biogenesis protein CcmG, thiol:disulfide interchange protein DsbE	0.142066	64.7601	0.00812059	-6.9442	8.27217e-16	2.7683e-15	yes	down
1652	ccmH	cytochrome c-type biogenesis protein CcmH	0	23.4206	0.00474489	-7.71941	7.72529e-10	1.92927e-09	yes	down
1653	ccmH	cytochrome c-type biogenesis protein CcmH	0.193261	55.6967	0.0128819	-6.27852	1.35259e-38	7.08611e-38	yes	down
1654	hao	hydroxylamine dehydrogenase [EC:1.7.2.6]	0.482105	373.53	0.00478183	-7.70822	9.57874e-194	1.4814e-192	yes	down
1655			0	35.7291	0.00151253	-9.36882	6.45526e-15	2.09154e-14	yes	down
1656			0.172291	84.4321	0.00756685	-7.04609	4.05882e-26	1.71492e-25	yes	down
1657	torC	trimethylamine-N-oxide reductase (cytochrome c), cytochrome c-type subunit TorC	0.251762	122.261	0.00762704	-7.03466	9.44629e-31	4.34327e-30	yes	down
1658	pdxK	pyridoxine kinase [EC:2.7.1.35]	0.171659	27.2348	0.0233138	-5.42267	2.41477e-14	7.62919e-14	yes	down
1659			0	2.92748	0.091703	-3.44689	0.110922	0.13297	no	down
1660			0.118886	7.0318	0.0627692	-3.9938	8.92448e-06	1.61477e-05	yes	down
1661	pmoB-amoB	methane/ammonia monooxygenase subunit B	1.5486	2263.52	0.00253387	-8.62444	0	0	yes	down
1663			0.222422	20.8136	0.0394652	-4.66328	3.16756e-08	7.00049e-08	yes	down
1664			0	15.1559	0.00570518	-7.45351	3.88431e-09	9.18341e-09	yes	down
1665			0.617253	41.641	0.054862	-4.18805	5.9255e-09	1.38277e-08	yes	down
1666	glrR	two-component system, NtrC family, response regulator GlrR	0.492307	82.2297	0.0221926	-5.49378	5.34869e-74	4.08702e-73	yes	down
1667			0.194728	22.7062	0.0316233	-4.98287	7.05132e-05	0.000118204	yes	down
1668	glrK	two-component system, NtrC family, sensor histidine kinase GlrK [EC:2.7.13.3]	0.407283	57.3912	0.0262985	-5.24888	3.69782e-05	6.35007e-05	yes	down
1669			0.120309	20.9872	0.02123	-5.55775	1.1316e-12	3.32604e-12	yes	down
1670	clpB	ATP-dependent Clp protease ATP-binding subunit ClpB	7.10578	51.1187	0.514977	-0.957419	2.918e-16	9.89347e-16	no	down
1671			0.0587383	2.22709	0.104194	-3.26265	0.0616312	0.0767369	no	down
1672	-	MEMO1 family protein	1.70233	152.757	0.0412968	-4.59783	1.04692e-66	7.52783e-66	yes	down
1673			0.0689325	17.8053	0.0143381	-6.124	1.36469e-08	3.09686e-08	yes	down
1674			0.314749	5.58228	0.209191	-2.25711	0.164687	0.19191	no	down
1677	hsdR	type I restriction enzyme, R subunit [EC:3.1.21.3]	0	0.836247	0.0428263	-4.54536	0.00694889	0.00965065	yes	down
1678	hsdR	type I restriction enzyme, R subunit [EC:3.1.21.3]	0	1.90674	0.0255341	-5.29143	0.000348219	0.000548903	yes	down
1679	hsdR	type I restriction enzyme, R subunit [EC:3.1.21.3]	0	5.22063	0.0139553	-6.16305	7.37179e-06	1.34357e-05	yes	down
1680	rayT	REP-associated tyrosine transposase	0	2.57507	0.0356606	-4.80953	0.00270587	0.00392445	yes	down
1681	hsdS	type I restriction enzyme, S subunit [EC:3.1.21.3]	0	5.14131	0.0059327	-7.3971	4.30274e-09	1.01432e-08	yes	down
1682	hsdM	type I restriction enzyme M protein [EC:2.1.1.72]	0	5.84464	0.00522948	-7.57912	1.33937e-09	3.27874e-09	yes	down
1685	mazF	mRNA interferase MazF [EC:3.1.-.-]	0	2.17813	0.071157	-3.81285	0.0459904	0.0581681	no	down
1686			0	8.32997	0.0105158	-6.5713	6.97592e-07	1.38153e-06	yes	down
1688	comM	magnesium chelatase family protein	0	10.7981	0.00310113	-8.33299	8.51082e-12	2.39469e-11	yes	down
1689			0.849674	26.0601	0.120712	-3.05035	1.65889e-12	4.83548e-12	yes	down
1691			0	10.5268	0.020389	-5.61607	0.000120796	0.000198477	yes	down
1692	wlbA	UDP-N-acetyl-2-amino-2-deoxyglucuronate dehydrogenase [EC:1.1.1.335]	0.0505506	22.9086	0.00817269	-6.93497	4.49853e-11	1.21687e-10	yes	down
1693	-	carboxymethylenebutenolidase [EC:3.1.1.45]	0.530988	79.0534	0.0249094	-5.32717	5.43531e-43	3.02459e-42	yes	down
1694			0	38.8199	0.00132069	-9.56449	1.62232e-15	5.37568e-15	yes	down
1695			0.0635268	34.3762	0.00738881	-7.08044	1.04494e-08	2.39479e-08	yes	down
1696			7.95604	93.5075	0.315766	-1.66307	6.79817e-15	2.20034e-14	yes	down
1697	aofH	monoamine oxidase [EC:1.4.3.4]	0.0912797	12.9334	0.0261509	-5.257	5.66263e-16	1.90572e-15	yes	down
1698	kipI	inhibitor of KinA	0	6.63792	0.0110509	-6.4997	9.26404e-07	1.81747e-06	yes	down
1699	pxpA	5-oxoprolinase (ATP-hydrolysing) subunit A [EC:3.5.2.9]	0	9.23331	0.00725929	-7.10596	2.6966e-08	5.98767e-08	yes	down
1700			0	6.37811	0.0245803	-5.34635	0.000294465	0.000467166	yes	down
1701	roxA	exo-cleaving rubber dioxygenase [EC:1.13.11.85]	0	5.09816	0.00605247	-7.36826	5.13374e-09	1.20344e-08	yes	down
1702			11.1189	107.47	0.382979	-1.38466	1.69639e-07	3.53266e-07	yes	down
1703			2.34214	40.9652	0.212012	-2.23779	1.00627e-08	2.31025e-08	yes	down
1704	-	arsenite methyltransferase [EC:2.1.1.137]	1.57452	27.3026	0.214455	-2.22126	7.27554e-10	1.82077e-09	yes	down
1705			8.25087	41.754	0.732999	-0.448117	0.0119984	0.0162708	no	down
1706			0	1.56223	0.030447	-5.03756	0.0010226	0.00154343	yes	down
1707	serS	seryl-tRNA synthetase [EC:6.1.1.11]	0.0389499	13.4199	0.0107336	-6.54173	7.55078e-10	1.88812e-09	yes	down
1708			0	9.19685	0.0235707	-5.40686	0.000359337	0.000565909	yes	down
1709			0	2.45232	0.067456	-3.88991	0.0391977	0.0500995	no	down
1710			0.180643	8.22145	0.0813037	-3.62054	0.000129235	0.000211757	yes	down
1711	msrB	peptide-methionine (R)-S-oxide reductase [EC:1.8.4.12]	1.96717	185.832	0.0391636	-4.67434	5.66487e-56	3.65103e-55	yes	down
1712			0.249039	54.4818	0.0169483	-5.88271	1.81285e-42	1.00267e-41	yes	down
1713	mmsB	3-hydroxyisobutyrate dehydrogenase [EC:1.1.1.31]	0.0547501	51.9356	0.003914	-7.99714	1.29799e-14	4.15082e-14	yes	down
1714			0.261964	47.3967	0.0204738	-5.61008	1.23302e-18	4.49245e-18	yes	down
1715	-	two-component system, sensor histidine kinase [EC:2.7.13.3]	0.0259062	3.5538	0.0269545	-5.21333	3.36742e-06	6.33813e-06	yes	down
1717	bchE	anaerobic magnesium-protoporphyrin IX monomethyl ester cyclase [EC:1.21.98.3]	0.207042	25.7968	0.0297399	-5.07146	7.40708e-41	4.00801e-40	yes	down
1718	prx	thioredoxin-dependent peroxiredoxin [EC:1.11.1.24]	7.35369	201.251	0.135446	-2.88421	7.36385e-66	5.24619e-65	yes	down
1719			0	3.08061	0.0795107	-3.65271	0.0706564	0.0872623	no	down
1720	-	NTE family protein	0.0343245	11.9181	0.0106703	-6.55025	7.59795e-10	1.899e-09	yes	down
1721			0	4.9306	0.0283552	-5.14024	0.000854175	0.00129769	yes	down
1722			0.101305	14.917	0.025111	-5.31553	1.95522e-29	8.80929e-29	yes	down
1723	int	integrase	0.468406	13.9466	0.124548	-3.00523	5.22311e-11	1.40943e-10	yes	down
1724	lexA	repressor LexA [EC:3.4.21.88]	0	5.3796	0.0175112	-5.83558	2.60728e-05	4.53266e-05	yes	down
1725	dinB	DNA polymerase IV [EC:2.7.7.7]	0	1.42241	0.0290823	-5.10372	0.000732673	0.00112135	yes	down
1726	dnaE2	error-prone DNA polymerase [EC:2.7.7.7]	0.0328008	1.21866	0.0990781	-3.33529	0.000745865	0.00114031	yes	down
1728			0.0534669	3.90389	0.0507572	-4.30024	0.00045218	0.000706307	yes	down
1729			0.0831611	7.49551	0.0409897	-4.60859	1.66206e-06	3.1999e-06	yes	down
1730	-	chitinase [EC:3.2.1.14]	0.110717	19.8004	0.0207642	-5.58976	8.06586e-13	2.39027e-12	yes	down
1731			0	4.30866	0.0437979	-4.51299	0.0111685	0.0151986	yes	down
1732			0.0723355	23.5103	0.011381	-6.45723	1.5801e-09	3.84494e-09	yes	down
1733			0	16.4055	0.00852637	-6.87385	9.16391e-08	1.95032e-07	yes	down
1734			0.0515111	59.263	0.0032243	-8.2768	1.76862e-50	1.07499e-49	yes	down
1735			0	87.5708	0.000441459	-11.1454	5.51457e-21	2.12816e-20	yes	down
1736			0.347099	49.7973	0.0258844	-5.27177	6.44774e-23	2.57726e-22	yes	down
1737	radC	DNA repair protein RadC	0	1.33688	0.0802002	-3.64025	0.0719826	0.0886314	no	down
1739			0.149946	15.7664	0.0353876	-4.82061	3.10668e-05	5.36769e-05	yes	down
1740	higA-1	antitoxin HigA-1	0.164979	3.3111	0.185156	-2.43319	0.0984474	0.118956	no	down
1741			0	3.87327	0.0608903	-4.03764	0.0314419	0.0406338	yes	down
1744	virB4	type IV secretion system protein VirB4 [EC:7.4.2.8]	0.0402789	1.39299	0.106584	-3.22994	0.00101426	0.00153128	yes	down
1745	virB6	type IV secretion system protein VirB6	0	0.694545	0.070831	-3.81948	0.0523069	0.0656689	no	down
1746	virB5	type IV secretion system protein VirB5	0	0.998654	0.070709	-3.82196	0.0593488	0.0740593	no	down
1748	virB9	type IV secretion system protein VirB9	0.0540761	0.810984	0.245325	-2.02724	0.225728	0.257118	no	down
1749	virB10	type IV secretion system protein VirB10	0	3.0975	0.0117337	-6.4132	1.18129e-06	2.29801e-06	yes	down
1750	virB11	type IV secretion system protein VirB11 [EC:7.4.2.8]	0	1.46502	0.0327332	-4.9331	0.00171606	0.00253496	yes	down
1751	virD4	type IV secretion system protein VirD4 [EC:7.4.2.8]	0.0485337	1.16103	0.154579	-2.69358	0.00957403	0.0131269	yes	down
1752	-	OmpA-OmpF porin, OOP family	0	0.660584	0.0797875	-3.64769	0.0642413	0.0797657	no	down
1753	-	putative DNA primase/helicase	0	0.859713	0.0535963	-4.22172	0.0191401	0.0253709	yes	down
1754			0	21.7075	0.00845893	-6.88531	8.39156e-08	1.79235e-07	yes	down
1757	selD	selenide, water dikinase [EC:2.7.9.3]	0.107972	0.696499	0.575075	-0.798177	0.60882	0.642872	no	down
1758			0	4.28202	0.0134924	-6.21171	4.87374e-06	9.03381e-06	yes	down
1759	rghR	HTH-type transcriptional regulator, competence development regulator	0	2.61929	0.0509809	-4.2939	0.01483	0.0198911	yes	down
1760	capV	cGAMP-activated phospholipase [EC:3.1.1.32 3.1.1.-]	0.0481542	2.7324	0.0652217	-3.9385	0.00171656	0.00253546	yes	down
1761			0.0415063	4.75959	0.0325525	-4.94109	2.3404e-05	4.08383e-05	yes	down
1762			0	6.00189	0.0114181	-6.45253	9.95371e-07	1.94562e-06	yes	down
1763			0.118043	18.2975	0.0240066	-5.38042	1.45375e-06	2.81048e-06	yes	down
1764	lon	ATP-dependent Lon protease [EC:3.4.21.53]	0	7.58892	0.00327729	-8.25328	1.70029e-11	4.71555e-11	yes	down
1765			0.0214907	3.44918	0.023066	-5.43809	1.02582e-06	2.00363e-06	yes	down
1766	-	uncharacterized protein	0.792971	4.69906	0.626853	-0.673801	0.203135	0.233254	no	down
1767			0.162228	3.37503	0.178188	-2.48853	0.0291925	0.0378754	yes	down
1768			0.0596503	12.2741	0.0180092	-5.79512	4.54887e-26	1.91988e-25	yes	down
1769			0.0873129	8.98361	0.0360389	-4.7943	1.71015e-21	6.65698e-21	yes	down
1770			0	4.80142	0.0190907	-5.71099	4.70536e-05	7.99952e-05	yes	down
1771			0.190603	10.0385	0.0701832	-3.83273	3.20433e-06	6.04218e-06	yes	down
1772			0	5.25571	0.00990819	-6.65716	3.39992e-07	6.90919e-07	yes	down
1773			0	11.454	0.00800101	-6.9656	5.46393e-08	1.18569e-07	yes	down
1774			0	4.98104	0.0125453	-6.31671	3.32326e-06	6.25805e-06	yes	down
1775			0	1.13283	0.106052	-3.23716	0.203237	0.233302	no	down
1777	-	linoleate 9S-lipoxygenase [EC:1.13.11.58]	0.477469	106.289	0.0166432	-5.90892	7.30751e-37	3.71519e-36	yes	down
1779	eryBII	NDP-hexose C3-ketoreductase / dTDP-4-oxo-2-deoxy-alpha-D-pentos-2-ene 2,3-reductase [EC:1.1.1.-]	0.205684	20.2139	0.0377747	-4.72644	7.4458e-16	2.49445e-15	yes	down
1780			0.122383	16.4067	0.0276517	-5.17649	4.67011e-06	8.67507e-06	yes	down
1781	atoC	two-component system, NtrC family, response regulator AtoC	0.207714	13.4237	0.0570876	-4.13068	5.20406e-05	8.81639e-05	yes	down
1782	flgS	two-component system, NtrC family, sensor kinase [EC:2.7.13.3]	0.141414	10.1642	0.0516664	-4.27463	3.6378e-23	1.46088e-22	yes	down
1783	secF	preprotein translocase subunit SecF	0	24.8149	0.00210675	-8.89076	1.70551e-13	5.21797e-13	yes	down
1784	secD	preprotein translocase subunit SecD	0	29.6457	0.00105162	-9.89317	1.30992e-16	4.48947e-16	yes	down
1785	yajC	preprotein translocase subunit YajC	0	8.02758	0.0187251	-5.73888	6.7257e-05	0.000113003	yes	down
1786	tgt	queuine tRNA-ribosyltransferase [EC:2.4.2.29]	0	15.5772	0.00279967	-8.48053	2.9719e-12	8.54531e-12	yes	down
1787	argS	arginyl-tRNA synthetase [EC:6.1.1.19]	0	22.9192	0.00129284	-9.59524	1.02365e-15	3.41534e-15	yes	down
1788	waaF	lipopolysaccharide heptosyltransferase II [EC:2.4.99.24]	0	4.23296	0.0130161	-6.26355	4.60472e-06	8.56387e-06	yes	down
1789	mobA	molybdenum cofactor guanylyltransferase [EC:2.7.7.77]	0	4.16954	0.0197729	-5.66033	0.00010742	0.000177194	yes	down
1790	ccoNO	cytochrome c oxidase cbb3-type subunit I/II [EC:7.1.1.9]	0.395164	624.664	0.00234334	-8.73721	2.78651e-215	4.73523e-214	yes	down
1791			0.698688	357.934	0.0072303	-7.11173	9.37563e-141	1.14467e-139	yes	down
1792			0.918441	589.73	0.0057668	-7.43801	1.01926e-257	2.00752e-256	yes	down
1793	cydA	cytochrome bd ubiquinol oxidase subunit I [EC:7.1.1.7]	0.978793	530.961	0.0068289	-7.19413	0	0	yes	down
1795	prkC	eukaryotic-like serine/threonine-protein kinase [EC:2.7.11.1]	0.105461	39.6296	0.00985695	-6.66464	8.44616e-19	3.09626e-18	yes	down
1796	prkC	eukaryotic-like serine/threonine-protein kinase [EC:2.7.11.1]	0.0546062	35.3305	0.00571632	-7.4507	9.2863e-13	2.74301e-12	yes	down
1797			0	2.41215	0.0668954	-3.90195	0.0797304	0.0975428	no	down
1798			0.153298	40.1436	0.0141395	-6.14413	1.14937e-15	3.82899e-15	yes	down
1799	cydA	cytochrome bd ubiquinol oxidase subunit I [EC:7.1.1.7]	0.106747	48.2557	0.00820699	-6.92893	9.16584e-38	4.73462e-37	yes	down
1800			0.0936897	39.2643	0.00884521	-6.82089	6.51954e-20	2.45869e-19	yes	down
1801			0.610076	70.8665	0.0318002	-4.97482	5.41431e-07	1.08234e-06	yes	down
1802	-	putative membrane protein	0.140141	35.1581	0.0147602	-6.08215	2.6148e-15	8.6054e-15	yes	down
1803	bzaC	5-hydroxybenzimidazole methyltransferase [EC:2.1.1.-]	0.851833	13.7514	0.230001	-2.12029	2.21077e-07	4.55846e-07	yes	down
1805	ygjK	glucosidase [EC:3.2.1.-]	0.53782	94.2008	0.0211499	-5.56321	1.66268e-144	2.05754e-143	yes	down
1806	rlpA	rare lipoprotein A	0.128321	22.7702	0.0208384	-5.58461	1.11433e-12	3.27591e-12	yes	down
1807			4.56091	739.874	0.0228687	-5.45048	1.89467e-84	1.5812e-83	yes	down
1809	-	type I protein arginine methyltransferase [EC:2.1.1.319]	0.807728	19.8594	0.150545	-2.73174	2.72867e-16	9.26576e-16	yes	down
1810			0.84892	10.475	0.300335	-1.73535	3.19337e-05	5.51194e-05	yes	down
1811			0	10.4208	0.00407984	-7.93727	1.40279e-10	3.68078e-10	yes	down
1813	rpoE	RNA polymerase sigma-70 factor, ECF subfamily	0	3.13284	0.0267663	-5.22344	0.00074009	0.00113204	yes	down
1814			0	4.28791	0.0186137	-5.74749	6.79333e-05	0.000114065	yes	down
1815	tadA	tRNA(adenine34) deaminase [EC:3.5.4.33]	0	4.03336	0.0232978	-5.42366	0.000196793	0.000316393	yes	down
1816			3.99499	23.5026	0.62865	-0.66967	0.00311407	0.00448581	no	down
1818			6.29571	39.1795	0.594266	-0.75082	0.000466601	0.00072751	no	down
1819			3.75584	5.3534	2.62309	1.39126	0.023654	0.0310364	yes	up
1820			14.1876	36.1242	1.45297	0.539008	0.00832954	0.0114969	no	up
1821			2.00947	90.6675	0.0820886	-3.60667	5.53911e-40	2.95591e-39	yes	down
1822			1.40204	111.784	0.0463652	-4.43081	4.82209e-29	2.1538e-28	yes	down
1823			0	6.30207	0.0353591	-4.82177	0.00284166	0.00411215	yes	down
1824			0.310804	12.9744	0.0891173	-3.48815	6.97775e-05	0.000117021	yes	down
1825	-	putative transposase	0.0802004	5.41668	0.054996	-4.18453	0.000694479	0.00106458	yes	down
1826	-	putative transposase	0	2.73099	0.0555031	-4.17129	0.0203546	0.0268956	yes	down
1827			0.056357	4.9628	0.0420545	-4.5716	0.000106549	0.000175833	yes	down
1828	spoIVFB	stage IV sporulation protein FB [EC:3.4.24.-]	0.0711043	4.17561	0.0627903	-3.99331	0.00142174	0.00211675	yes	down
1832			0	5.23062	0.0232565	-5.42622	0.0001893	0.000304757	yes	down
1833			0.0898361	3.21008	0.103193	-3.27659	0.0166031	0.0221447	yes	down
1834	parB	ParB family transcriptional regulator, chromosome partitioning protein	0.160668	37.4553	0.015865	-5.978	2.44244e-06	4.65143e-06	yes	down
1835	parA	chromosome partitioning protein	14.7319	41.7813	1.30271	0.38152	0.0511848	0.0643593	no	up
1836	asnB	asparagine synthase (glutamine-hydrolysing) [EC:6.3.5.4]	0	1.25326	0.10709	-3.22311	0.206302	0.236505	no	down
1837	asnB	asparagine synthase (glutamine-hydrolysing) [EC:6.3.5.4]	0	16.9992	0.00714954	-7.12793	2.26722e-08	5.06331e-08	yes	down
1838	cobW	cobalamin biosynthesis protein CobW	0.0517322	19.0064	0.0100468	-6.63712	4.63077e-10	1.17523e-09	yes	down
1839	bcrC	undecaprenyl-diphosphatase [EC:3.6.1.27]	0	6.19523	0.0142307	-6.13485	5.8171e-06	1.07004e-05	yes	down
1840	tonB	periplasmic protein TonB	0.112714	15.3983	0.0270971	-5.20572	3.53562e-06	6.64097e-06	yes	down
1841	cirA	outer membrane receptor for ferrienterochelin and colicins	0.0827883	5.77114	0.0531256	-4.23445	2.01891e-11	5.57423e-11	yes	down
1842			0.129315	15.461	0.0308951	-5.01648	1.26289e-05	2.25265e-05	yes	down
1843	aroF	3-deoxy-7-phosphoheptulonate synthase [EC:2.5.1.54]	0.47152	49.463	0.03529	-4.8246	2.42662e-36	1.22326e-35	yes	down
1844	-	Ca2+/H+ antiporter, TMEM165/GDT1 family	0	4.09859	0.0193958	-5.68811	5.82126e-05	9.8265e-05	yes	down
1845	efeU	high-affinity iron transporter	0.410779	63.6128	0.023969	-5.38269	2.26389e-17	7.94541e-17	yes	down
1847	-	putative transposase	0	6.87089	0.013306	-6.23178	3.87664e-06	7.25949e-06	yes	down
1848			0	2.27373	0.0636133	-3.97453	0.0715913	0.0882338	no	down
1849	narP	two-component system, NarL family, nitrate/nitrite response regulator NarP	0.0819903	41.2539	0.00737902	-7.08236	1.71059e-11	4.74325e-11	yes	down
1850			0.404682	154.296	0.00970608	-6.6869	2.48809e-36	1.25344e-35	yes	down
1851	glgA	starch synthase [EC:2.4.1.21]	0.231836	37.7559	0.0227282	-5.45937	2.1738e-38	1.13346e-37	yes	down
1852			0.258047	41.0006	0.0234014	-5.41726	7.6027e-12	2.14424e-11	yes	down
1853			0.466033	40.2454	0.0431224	-4.53542	0.00175761	0.00259262	yes	down
1854	recO	DNA repair protein RecO (recombination protein O)	0.132091	33.6504	0.014487	-6.1091	2.73088e-15	8.97977e-15	yes	down
1855	mgtE	magnesium transporter	0.137123	32.8438	0.0155056	-6.01107	1.21365e-27	5.27473e-27	yes	down
1856	era	GTPase	0	10.2171	0.00565813	-7.46546	2.19581e-09	5.2842e-09	yes	down
1857	ftsB	cell division protein FtsB	0	22.4082	0.00641465	-7.28441	9.52056e-09	2.18936e-08	yes	down
1858	eno	enolase [EC:4.2.1.11]	0.233547	39.3194	0.0220295	-5.50442	4.49692e-08	9.82179e-08	yes	down
1859	gatB	aspartyl-tRNA(Asn)/glutamyl-tRNA(Gln) amidotransferase subunit B [EC:6.3.5.6 6.3.5.7]	0.419545	54.3144	0.0286272	-5.12647	4.31838e-54	2.73092e-53	yes	down
1860			14.8032	43.1135	1.27362	0.348929	0.19877	0.228717	no	up
1861			0	20.3303	0.00618973	-7.33591	8.21069e-09	1.89461e-08	yes	down
1862	gatA	aspartyl-tRNA(Asn)/glutamyl-tRNA(Gln) amidotransferase subunit A [EC:6.3.5.6 6.3.5.7]	0.272697	31.1172	0.032571	-4.94027	3.48883e-10	8.9259e-10	yes	down
1863	panD	aspartate 1-decarboxylase [EC:4.1.1.11]	0.771621	13.642	0.210472	-2.2483	0.00384081	0.00548065	yes	down
1864	gatC	aspartyl-tRNA(Asn)/glutamyl-tRNA(Gln) amidotransferase subunit C [EC:6.3.5.6 6.3.5.7]	0.681453	55.2204	0.0456559	-4.45306	7.25511e-14	2.25128e-13	yes	down
1865	glmS	glutamine---fructose-6-phosphate transaminase (isomerizing) [EC:2.6.1.16]	0.506209	42.5651	0.0438772	-4.51038	2.5638e-07	5.25699e-07	yes	down
1866	glmU	bifunctional UDP-N-acetylglucosamine pyrophosphorylase / glucosamine-1-phosphate N-acetyltransferase [EC:2.7.7.23 2.3.1.157]	0.0937519	38.2955	0.00907886	-6.78327	1.31062e-28	5.80701e-28	yes	down
1867			0.0746368	22.2765	0.0124583	-6.32675	3.72886e-09	8.83497e-09	yes	down
1868	tmk	dTMP kinase [EC:2.7.4.9]	0.222211	12.1737	0.067614	-3.88653	1.24479e-07	2.61935e-07	yes	down
1869	holB	DNA polymerase III subunit delta' [EC:2.7.7.7]	0	24.0757	0.00206016	-8.92303	1.7469e-13	5.34355e-13	yes	down
1870	metG	methionyl-tRNA synthetase [EC:6.1.1.10]	0.151753	30.6076	0.0183733	-5.76625	6.47138e-38	3.35398e-37	yes	down
1871			0	13.834	0.00432942	-7.85161	2.22871e-10	5.78032e-10	yes	down
1872	smc	chromosome segregation protein	0.136007	22.2638	0.0226366	-5.4652	1.58086e-53	9.93637e-53	yes	down
1873	ispH	4-hydroxy-3-methylbut-2-en-1-yl diphosphate reductase [EC:1.17.7.4]	0.415432	174.871	0.00880577	-6.82734	5.47436e-74	4.17892e-73	yes	down
1875	malT	LuxR family transcriptional regulator, maltose regulon positive regulatory protein	0.0158384	2.19552	0.0266486	-5.2298	3.45259e-06	6.49053e-06	yes	down
1877			0	1.43516	0.0182259	-5.77786	5.07561e-05	8.60913e-05	yes	down
1878			0	2.412	0.0712668	-3.81063	0.0471337	0.0595363	no	down
1879	vanY	zinc D-Ala-D-Ala carboxypeptidase [EC:3.4.17.14]	0.0518065	8.44102	0.0226998	-5.46118	1.06202e-06	2.07198e-06	yes	down
1880	-	uncharacterized protein	0.114	1.29609	0.330005	-1.59944	0.375674	0.414025	no	down
1881	-	uncharacterized protein	0	2.34127	0.0534068	-4.22683	0.0159136	0.0212726	yes	down
1882			0	9.89747	0.019127	-5.70824	6.11678e-05	0.000103085	yes	down
1883			0	18.066	0.00738312	-7.08155	2.6241e-08	5.83255e-08	yes	down
1884	tcmO	8-O-methyltransferase	0.0973335	28.5871	0.0126371	-6.30619	9.42521e-17	3.2432e-16	yes	down
1885			0.0279425	26.724	0.00387154	-8.01288	1.1463e-14	3.67866e-14	yes	down
1886	phoP	two-component system, OmpR family, alkaline phosphatase synthesis response regulator PhoP	0.140732	12.1991	0.0428531	-4.54446	7.04134e-08	1.51273e-07	yes	down
1887	phoR	two-component system, OmpR family, phosphate regulon sensor histidine kinase PhoR [EC:2.7.13.3]	0.0538568	15.5159	0.0128348	-6.28379	2.54844e-16	8.66703e-16	yes	down
1888	-	inorganic phosphate transporter, PiT family	0	5.97453	0.00859767	-6.86184	1.11784e-07	2.35993e-07	yes	down
1889	-	uncharacterized protein	0	6.14489	0.0133637	-6.22554	4.52556e-06	8.42171e-06	yes	down
1890	fabH	3-oxoacyl-[acyl-carrier-protein] synthase III [EC:2.3.1.180]	0	13.6663	0.00377434	-8.04956	1.01368e-10	2.68116e-10	yes	down
1891	bamD	outer membrane protein assembly factor BamD	0.257777	44.3074	0.0214954	-5.53983	3.95249e-28	1.73633e-27	yes	down
1892	ccdA	cytochrome c-type biogenesis protein	0.200984	16.8804	0.0440278	-4.50544	0.000707226	0.00108391	yes	down
1893	ccmG	cytochrome c biogenesis protein CcmG, thiol:disulfide interchange protein DsbE	0.405412	59.8053	0.0250933	-5.31656	5.49525e-23	2.19938e-22	yes	down
1895	metK	S-adenosylmethionine synthetase [EC:2.5.1.6]	2.22462	1.20037	6.91453	2.78963	0.0391027	0.0500041	no	up
1896			0	2.19842	0.0640297	-3.96511	0.0311913	0.0403335	yes	down
1897			0.0937692	1.21154	0.289214	-1.78979	0.188301	0.21735	no	down
1899			0.0323185	1.4394	0.0830707	-3.58952	0.00701169	0.00973263	yes	down
1900	slp	outer membrane lipoprotein	6.48288	31.4651	0.76424	-0.387903	0.264183	0.297983	no	down
1901	dsbA	protein dithiol oxidoreductase (disulfide-forming) [EC:1.8.4.15]	14.5387	30.4232	1.76754	0.821745	0.000163803	0.000265337	no	up
1902	rpoE	RNA polymerase sigma-70 factor, ECF subfamily	0.269508	23.1359	0.0430763	-4.53696	0.000791603	0.00120666	yes	down
1903	copA	P-type Cu+ transporter [EC:7.2.2.8]	17.4203	22.6855	2.84501	1.50843	1.53203e-44	8.68768e-44	yes	up
1905			1.90317	34.2605	0.205909	-2.27992	9.36231e-05	0.000155329	yes	down
1907	prkC	eukaryotic-like serine/threonine-protein kinase [EC:2.7.11.1]	0	8.41325	0.00306498	-8.34991	8.74098e-12	2.45901e-11	yes	down
1909			1.05844	234.29	0.016731	-5.90133	1.27091e-50	7.73384e-50	yes	down
1910	czcC	outer membrane protein, heavy metal efflux system	0.38755	6.89069	0.208329	-2.26306	1.60649e-05	2.84391e-05	yes	down
1911	cusB	membrane fusion protein, copper/silver efflux system	0.288052	3.10305	0.345408	-1.53363	0.0206689	0.0272993	yes	down
1912	cusA	copper/silver efflux system protein	1.26434	5.60843	0.834806	-0.260487	0.280827	0.31524	no	down
1913	ytfE	regulator of cell morphogenesis and NO signaling	2.56778	7.13886	1.33617	0.418108	0.456429	0.494713	no	up
1914	soxD	S-disulfanyl-L-cysteine oxidoreductase SoxD [EC:1.8.2.6]	1.27977	74.9115	0.0632435	-3.98294	2.08254e-31	9.69617e-31	yes	down
1915	soxC	sulfane dehydrogenase subunit SoxC	1.70668	139.185	0.0454202	-4.46052	1.6382e-123	1.79102e-122	yes	down
1916			0	2.87843	0.0917967	-3.44541	0.110194	0.132159	no	down
1917	-	L-ascorbate oxidase [EC:1.10.3.3]	0.0241414	38.8107	0.00230459	-8.76128	1.8136e-17	6.38824e-17	yes	down
1918			0	3.1972	0.0802716	-3.63897	0.0717753	0.0884325	no	down
1919			0.11831	8.22459	0.0532352	-4.23147	0.000471428	0.000734519	yes	down
1920	msrA	peptide-methionine (S)-S-oxide reductase [EC:1.8.4.11]	5.52091	264.497	0.0772519	-3.69429	6.87322e-98	6.31854e-97	yes	down
1921			0	6.3141	0.0148938	-6.06914	8.15425e-06	1.48112e-05	yes	down
1922			0.0610361	13.1913	0.0171189	-5.86827	6.56021e-14	2.04384e-13	yes	down
1923			3.94035	627.241	0.0232838	-5.42453	2.08421e-248	3.97361e-247	yes	down
1924	pmbA	PmbA protein	0.22408	61.953	0.013394	-6.22227	2.62203e-45	1.50619e-44	yes	down
1925	tldD	TldD protein	0.446221	44.5958	0.0371669	-4.74984	7.20936e-06	1.3152e-05	yes	down
1926			0	3.03632	0.0454408	-4.45987	0.0125328	0.0169672	yes	down
1927			0.433652	17.0874	0.0937952	-3.41434	0.000409121	0.000641312	yes	down
1929			0	5.37608	0.0266091	-5.23193	0.000631798	0.000972834	yes	down
1931	hpnR	hopanoid C-3 methylase [EC:2.1.1.-]	0.516204	220.862	0.00865623	-6.85204	1.07363e-144	1.32967e-143	yes	down
1932			0	25.1182	0.00914961	-6.77207	1.79768e-07	3.73304e-07	yes	down
1933	cfa	cyclopropane-fatty-acyl-phospholipid synthase [EC:2.1.1.79]	0	38.8919	0.00157737	-9.30827	8.58296e-15	2.76703e-14	yes	down
1934	rfbD	dTDP-4-dehydrorhamnose reductase [EC:1.1.1.133]	0	20.378	0.00282829	-8.46585	3.08523e-12	8.86459e-12	yes	down
1935	ettA	energy-dependent translational throttle protein EttA	0.23785	33.0095	0.0266724	-5.22851	4.56498e-39	2.40376e-38	yes	down
1936	-	SH3 domain-containing YSC84-like protein 1	0.13547	25.4677	0.0196798	-5.66714	5.8192e-13	1.73645e-12	yes	down
1937			0	7.144	0.02604	-5.26313	0.000424785	0.000664722	yes	down
1938			0.0251041	12.447	0.00748443	-7.06189	1.99456e-11	5.50898e-11	yes	down
1939	-	alpha,alpha-trehalase [EC:3.2.1.28]	0	6.40247	0.0121918	-6.35795	1.77478e-06	3.41225e-06	yes	down
1940	-	alpha,alpha-trehalase [EC:3.2.1.28]	0	3.5637	0.0216377	-5.53031	0.00017006	0.000275013	yes	down
1941	dapF	diaminopimelate epimerase [EC:5.1.1.7]	0.057619	5.62005	0.0378047	-4.72529	6.02025e-05	0.000101547	yes	down
1942	uvrC	excinuclease ABC subunit C	0.054722	9.64499	0.0210234	-5.57186	9.52732e-13	2.81206e-12	yes	down
1943	fadL	long-chain fatty acid transport protein	0.0726813	60.4302	0.00446248	-7.80794	2.83667e-26	1.20215e-25	yes	down
1944	cviR	LuxR family transcriptional regulator, quorum-sensing system regulator CviR	1.51627	284.784	0.0197255	-5.6638	4.34565e-141	5.30978e-140	yes	down
1945	cviI	acyl homoserine lactone synthase [EC:2.3.1.184]	0.132615	8.68198	0.0565093	-4.14537	2.80997e-06	5.32254e-06	yes	down
1947	-	two-component system, NarL family, sensor kinase [EC:2.7.13.3]	0.0618737	42.1796	0.00543859	-7.52255	6.54252e-13	1.94629e-12	yes	down
1948	devR	two-component system, NarL family, response regulator DevR	0	19.934	0.00377175	-8.05055	5.53208e-11	1.49073e-10	yes	down
1949	cckA	two-component system, cell cycle sensor histidine kinase and response regulator CckA [EC:2.7.13.3]	0.278967	22.6214	0.0456392	-4.45358	7.3108e-42	4.01057e-41	yes	down
1950	devR	two-component system, NarL family, response regulator DevR	0	28.0204	0.00248979	-8.64976	1.22089e-12	3.57965e-12	yes	down
1951	gudP	MFS transporter, ACS family, glucarate transporter	0	15.6955	0.00565702	-7.46574	2.32424e-09	5.58547e-09	yes	down
1952	devR	two-component system, NarL family, response regulator DevR	0.130837	8.57018	0.0564618	-4.14658	2.5053e-06	4.76528e-06	yes	down
1953	uvrY	two-component system, NarL family, invasion response regulator UvrY	0.0798167	4.17204	0.0709721	-3.8166	0.00324068	0.00466081	yes	down
1954	uvrY	two-component system, NarL family, invasion response regulator UvrY	0.155904	13.4559	0.042762	-4.54753	1.14645e-07	2.41834e-07	yes	down
1955	uhpB	two-component system, NarL family, sensor histidine kinase UhpB [EC:2.7.13.3]	0.010066	7.71499	0.00518347	-7.59187	3.99353e-10	1.01902e-09	yes	down
1956			1.18557	32.5642	0.134848	-2.89059	4.40498e-53	2.75418e-52	yes	down
1958			15.5591	10.9534	5.25639	2.39407	5.81576e-15	1.88908e-14	yes	up
1959	uvrA	excinuclease ABC subunit A	2.11431	14.6625	0.533326	-0.906909	9.86136e-05	0.000163137	no	down
1960	htpG	molecular chaperone HtpG	0	8.28403	0.00386454	-8.01549	7.2621e-11	1.93769e-10	yes	down
1961	ubiE	demethylmenaquinone methyltransferase / 2-methoxy-6-polyprenyl-1,4-benzoquinol methylase [EC:2.1.1.163 2.1.1.201]	1.93223	145.743	0.0490962	-4.34824	5.16554e-83	4.23782e-82	yes	down
1962	bzaD	5-methoxybenzimidazole methyltransferase	0.166444	127.785	0.00482768	-7.69446	6.78257e-67	4.88149e-66	yes	down
1963			1.34364	166.185	0.0299559	-5.06101	2.79277e-218	4.77734e-217	yes	down
1964	ahbD	AdoMet-dependent heme synthase [EC:1.3.98.6]	0	67.3491	0.000547664	-10.8344	6.42742e-20	2.42454e-19	yes	down
1965			0	54.22	0.00185513	-9.07427	6.71493e-14	2.08952e-13	yes	down
1966			0	22.1405	0.00304502	-8.35933	6.429e-12	1.82318e-11	yes	down
1967	lolA	outer membrane lipoprotein carrier protein	0.213076	14.9989	0.0525706	-4.2496	3.32022e-09	7.89801e-09	yes	down
1968	ftsK	DNA segregation ATPase FtsK/SpoIIIE, S-DNA-T family	0.102442	29.0216	0.0131014	-6.25413	9.03972e-38	4.67103e-37	yes	down
1969	phoU	phosphate transport system protein	0.0741408	4.4397	0.0617213	-4.01809	0.00122825	0.00184089	yes	down
1970	pstB	phosphate transport system ATP-binding protein [EC:7.3.2.1]	0.0583276	7.09185	0.0304486	-5.03748	1.0088e-05	1.81596e-05	yes	down
1971	pstA	phosphate transport system permease protein	0.0354015	1.48235	0.0888388	-3.49267	0.00931629	0.0127874	yes	down
1972	pstC	phosphate transport system permease protein	0.0215885	2.35265	0.034031	-4.87701	2.40469e-05	4.19175e-05	yes	down
1973	pstS	phosphate transport system substrate-binding protein	0.0504819	2.11896	0.0878282	-3.50917	0.0088201	0.012135	yes	down
1975			0	2.25958	0.0168148	-5.89412	2.51112e-05	4.37285e-05	yes	down
1977			0.0736102	2.88546	0.0946037	-3.40196	0.011728	0.0159237	yes	down
1978			0.057619	5.88933	0.0388753	-4.685	0.000897194	0.00136104	yes	down
1979	msrA	peptide-methionine (S)-S-oxide reductase [EC:1.8.4.11]	0	21.9191	0.00413953	-7.91632	1.29953e-10	3.41796e-10	yes	down
1981			0	4.98281	0.0260743	-5.26123	0.000532889	0.000826287	yes	down
1982	pal	peptidoglycan-associated lipoprotein	0	2.48556	0.0319717	-4.96706	0.00147988	0.0021993	yes	down
1984			0	3.17455	0.023389	-5.41803	0.000395864	0.000621224	yes	down
1985	-	sodium/potassium-transporting ATPase subunit alpha [EC:7.2.2.13]	0.981099	5.10761	0.707748	-0.498692	0.389462	0.427668	no	down
1986			0.987446	3.33639	1.09546	0.131543	0.829836	0.84875	no	up
1987	guaB	IMP dehydrogenase [EC:1.1.1.205]	3.21649	4.90442	2.43508	1.28397	0.0209236	0.0276098	yes	up
1988	-	CBS domain-containing protein	2.40457	7.47899	1.19611	0.258352	0.607109	0.641196	no	up
1989			0.488197	2.93638	0.615	-0.701341	0.448336	0.486827	no	down
1990	biuH	biuret amidohydrolase [EC:3.5.1.84]	4.70624	17.2759	1.00964	0.0138349	0.960576	0.965503	no	up
1991	-	bile acid:Na+ symporter, BASS family	0	5.07097	0.00955459	-6.70959	2.98025e-07	6.07868e-07	yes	down
1993	emrA	membrane fusion protein, multidrug efflux system	0.236823	8.56407	0.102841	-3.28151	3.90466e-05	6.69042e-05	yes	down
1994	-	SH3 domain-containing YSC84-like protein 1	0.359396	25.4384	0.0522573	-4.25822	5.23531e-15	1.7034e-14	yes	down
1995			0	41.2276	0.00224607	-8.79838	3.50844e-13	1.06e-12	yes	down
1996			0.206992	13.6327	0.0562478	-4.15206	1.4968e-06	2.88964e-06	yes	down
1997	ynaI	MscS family membrane protein	0	6.00503	0.00465969	-7.74555	4.84559e-10	1.22834e-09	yes	down
1998			3.19601	23.0156	0.515168	-0.956885	0.0017027	0.00251618	no	down
1999	asmA	AsmA protein	0.0124676	18.321	0.0025198	-8.63247	5.63664e-17	1.95433e-16	yes	down
2000	-	MtN3 and saliva related transmembrane protein	0.181625	15.6816	0.0428972	-4.54297	0.000115061	0.000189456	yes	down
2001			0.0496837	4.26234	0.0433409	-4.52813	0.000122127	0.000200578	yes	down
2002			0	2.19208	0.0847611	-3.56045	0.133869	0.1586	no	down
2003	-	uncharacterized protein	0	39.1185	0.00302373	-8.36945	6.94577e-12	1.96433e-11	yes	down
2004			0.079759	22.5315	0.0130805	-6.25644	2.26801e-16	7.72689e-16	yes	down
2005			0.39842	6.57136	0.224745	-2.15364	0.00011638	0.000191567	yes	down
2006	glcE	glycolate dehydrogenase FAD-binding subunit [EC:1.1.99.14]	0.258701	3.42724	0.280029	-1.83635	0.124779	0.148387	no	down
2007			0.187435	11.1805	0.0623518	-4.00342	0.00162346	0.00240299	yes	down
2008	-	uncharacterized protein	4.17166	13.455	1.14544	0.195896	0.63831	0.670308	no	up
2009			0	1.71826	0.107862	-3.21274	0.217121	0.247843	no	down
2010			0.252753	9.22726	0.101381	-3.30214	0.000276026	0.000438948	yes	down
2011			0	8.61113	0.0138902	-6.16979	7.31142e-06	1.33347e-05	yes	down
2012			0	1.77751	0.0491355	-4.34709	0.0129343	0.0174832	yes	down
2013	-	iron complex transport system ATP-binding protein [EC:7.2.2.-]	0	8.60092	0.00468848	-7.73666	4.79362e-10	1.21576e-09	yes	down
2014			0	13.5481	0.00674583	-7.21179	1.44311e-08	3.26907e-08	yes	down
2015	lspA	signal peptidase II [EC:3.4.23.36]	0.0962082	29.0474	0.0123233	-6.34246	3.95802e-09	9.35053e-09	yes	down
2016			0	31.7817	0.00685974	-7.18763	2.00364e-08	4.49477e-08	yes	down
2017			0.532771	20.9163	0.0942764	-3.40696	6.0797e-11	1.63476e-10	yes	down
2018	-	uncharacterized protein	0.901309	109.295	0.0305549	-5.03245	3.63571e-65	2.57006e-64	yes	down
2019			1.39845	174.84	0.0296264	-5.07697	8.01406e-55	5.11822e-54	yes	down
2020			0.0594041	5.67632	0.0387972	-4.6879	1.06839e-08	2.44707e-08	yes	down
2021	-	nuclear export mediator factor NEMF	0	9.52637	0.00372688	-8.06781	5.59585e-11	1.50738e-10	yes	down
2022	cpdR	two-component system, cell cycle response regulator CpdR	0	5.45753	0.0185074	-5.75576	4.14381e-05	7.08764e-05	yes	down
2023	-	SM-20-related protein	0.22653	49.4195	0.0169946	-5.87878	1.27506e-20	4.88715e-20	yes	down
2024	-	cold-inducible RNA-binding protein	1.0508	269.719	0.0144745	-6.11035	1.84262e-13	5.6308e-13	yes	down
2025	-	ABC-2 type transport system permease protein	0.126091	9.42668	0.0498072	-4.3275	6.69218e-07	1.32755e-06	yes	down
2027	-	ABC-2 type transport system ATP-binding protein	0	10.2785	0.00666997	-7.2281	1.33983e-08	3.04268e-08	yes	down
2028	nrfH	cytochrome c nitrite reductase small subunit	0.0702279	16.6265	0.0156734	-5.99553	2.97131e-08	6.57501e-08	yes	down
2029	mobB	molybdopterin-guanine dinucleotide biosynthesis adapter protein	0	41.6368	0.00236634	-8.72313	6.47073e-13	1.92604e-12	yes	down
2030	moeA	molybdopterin molybdotransferase [EC:2.10.1.1]	0.11577	52.2084	0.00820012	-6.93014	7.35114e-08	1.57556e-07	yes	down
2031	mrp	ATP-binding protein involved in chromosome partitioning	0.143591	46.7526	0.0114052	-6.45416	2.267e-25	9.47245e-25	yes	down
2032	tatC	sec-independent protein translocase protein TatC	0.372088	45.9902	0.0299976	-5.05901	8.03473e-10	2.00396e-09	yes	down
2033	degP	serine protease Do [EC:3.4.21.107]	1.24371	135.462	0.0340205	-4.87745	1.40717e-138	1.69002e-137	yes	down
2034	helS	ATP-dependent DNA helicase [EC:5.6.2.4]	0.134215	23.4403	0.0211742	-5.56155	1.21965e-11	3.40083e-11	yes	down
2035			0.370704	10.1509	0.134502	-2.8943	0.00806731	0.0111519	yes	down
2037			0.1627	29.6078	0.0203707	-5.61736	5.04745e-13	1.51111e-12	yes	down
2038			0.444928	35.9807	0.0457337	-4.4506	0.00651764	0.00907861	yes	down
2039			0	2.85472	0.0706613	-3.82294	0.0512858	0.0644759	no	down
2040			0.362681	10.8361	0.124112	-3.01029	3.88623e-06	7.27483e-06	yes	down
2041	bapA	large repetitive protein	0.299113	198.505	0.00558356	-7.4846	2.59589e-122	2.81816e-121	yes	down
2042			0.727472	396.372	0.00677458	-7.20565	1.24214e-11	3.4623e-11	yes	down
2043	rodZ	cytoskeleton protein RodZ	0.485779	64.2367	0.0279947	-5.1587	1.86134e-42	1.02912e-41	yes	down
2044	pilF	type IV pilus assembly protein PilF	0.293575	28.4406	0.0382604	-4.708	5.08776e-15	1.65609e-14	yes	down
2045	-	cytidine kinase [EC:2.7.1.213]	0	16.7949	0.00332649	-8.23178	2.025e-11	5.59007e-11	yes	down
2046	mtaP	5'-methylthioadenosine phosphorylase [EC:2.4.2.28]	0.111211	14.1623	0.0290962	-5.10303	3.32799e-10	8.52708e-10	yes	down
2047	miaA	tRNA dimethylallyltransferase [EC:2.5.1.75]	0.0998904	7.75605	0.0478535	-4.38523	1.0029e-06	1.95959e-06	yes	down
2048	mutL	DNA mismatch repair protein MutL	0.0281625	13.7904	0.00757008	-7.04547	2.42347e-11	6.66035e-11	yes	down
2049			0.0656759	22.1336	0.0110103	-6.50501	1.4299e-09	3.49263e-09	yes	down
2050			0.035721	29.4047	0.00449447	-7.79763	6.59525e-14	2.05393e-13	yes	down
2051	pal	peptidoglycan-associated lipoprotein	0.0689325	47.7473	0.00534423	-7.5478	5.11328e-13	1.53052e-12	yes	down
2052	tolB	TolB protein	0.112082	17.2067	0.0240785	-5.37611	9.09743e-17	3.1318e-16	yes	down
2053	tolA	colicin import membrane protein	0.0908125	31.2977	0.0107242	-6.54298	3.9253e-18	1.41287e-17	yes	down
2054	tolR	biopolymer transport protein TolR	0.168911	61.6509	0.0101547	-6.62171	2.07247e-14	6.57189e-14	yes	down
2055	tolQ	biopolymer transport protein TolQ	1.06957	57.6762	0.0686068	-3.86551	6.77688e-32	3.17821e-31	yes	down
2056	xerD	integrase/recombinase XerD	0.417759	23.3468	0.0663589	-3.91357	3.44927e-17	1.20402e-16	yes	down
2057	livK	branched-chain amino acid transport system substrate-binding protein	0.0126779	26.7261	0.00188429	-9.05176	3.23367e-14	1.01625e-13	yes	down
2058			0.0675371	43.6506	0.00573015	-7.44721	9.62235e-13	2.83794e-12	yes	down
2059	trpS	tryptophanyl-tRNA synthetase [EC:6.1.1.2]	0.151194	32.7915	0.0170056	-5.87784	3.16763e-06	5.97734e-06	yes	down
2060			0.0592536	6.17656	0.0382394	-4.7088	0.00076825	0.00117245	yes	down
2061			0.485278	27.9304	0.0646181	-3.95192	5.26477e-08	1.14375e-07	yes	down
2062	-	uncharacterized protein	0.690841	24.362	0.10499	-3.25168	1.08651e-10	2.86693e-10	yes	down
2063	gloB	hydroxyacylglutathione hydrolase [EC:3.1.2.6]	1.25211	86.6817	0.0535649	-4.22257	2.29268e-38	1.19465e-37	yes	down
2064			0.0703868	9.36191	0.0278781	-5.16472	4.73336e-06	8.78518e-06	yes	down
2065	-	vesicle-fusing ATPase [EC:3.6.4.6]	0.0641603	1.75777	0.135584	-2.88274	0.00916795	0.0125913	yes	down
2066	cwlO	peptidoglycan DL-endopeptidase CwlO [EC:3.4.-.-]	0	2.09725	0.0291361	-5.10105	0.00170291	0.00251625	yes	down
2067			0.28909	14.9404	0.0716181	-3.80353	1.09434e-05	1.96286e-05	yes	down
2068			0.0453515	11.1046	0.0151927	-6.04048	2.62043e-08	5.82523e-08	yes	down
2069			0	16.3765	0.00713988	-7.12988	1.85528e-08	4.17222e-08	yes	down
2070			0	4.02595	0.0346683	-4.85024	0.00249002	0.00362463	yes	down
2071			0	2.00698	0.071152	-3.81295	0.0459831	0.0581681	no	down
2073			0	5.28045	0.0277818	-5.16972	0.000741457	0.00113401	yes	down
2074			0.571453	28.7587	0.0735136	-3.76584	1.11561e-05	1.99869e-05	yes	down
2075	-	UDP-glucose:tetrahydrobiopterin glucosyltransferase [EC:2.4.1.-]	0.190105	14.5901	0.0480134	-4.38042	0.00457482	0.00647493	yes	down
2076	nagB	glucosamine-6-phosphate deaminase [EC:3.5.99.6]	0	21.7012	0.0029647	-8.3979	6.5848e-12	1.866e-11	yes	down
2077	ubiE	demethylmenaquinone methyltransferase / 2-methoxy-6-polyprenyl-1,4-benzoquinol methylase [EC:2.1.1.163 2.1.1.201]	3.79595	15.095	0.930841	-0.103393	0.728374	0.754497	no	down
2078	gltD	glutamate synthase (NADPH) small chain [EC:1.4.1.13]	0.104676	81.8519	0.00473416	-7.72268	1.3213e-37	6.81381e-37	yes	down
2079	gltB	glutamate synthase (NADPH) large chain [EC:1.4.1.13]	0.398582	118.13	0.0125001	-6.32191	1.30524e-260	2.60056e-259	yes	down
2080	wbpO	UDP-N-acetyl-D-glucosamine/UDP-N-acetyl-D-galactosamine dehydrogenase [EC:1.1.1.136 1.1.1.-]	0.347531	35.202	0.036519	-4.77521	1.19431e-33	5.74195e-33	yes	down
2081			0	86.4837	0.00280929	-8.47558	3.92376e-12	1.12322e-11	yes	down
2082	exoP	polysaccharide biosynthesis transport protein [EC:2.7.10.3]	0.561426	171.43	0.0121324	-6.36499	1.43199e-188	2.1841e-187	yes	down
2083	wbpM	UDP-N-acetylglucosamine 4,6-dehydratase [EC:4.2.1.135]	0.296417	118.473	0.00927059	-6.75312	9.44844e-133	1.09076e-131	yes	down
2084	wbgX	UDP-4-amino-4-deoxy-L-arabinose-oxoglutarate aminotransferase	0.518551	90.9498	0.0211037	-5.56636	1.09298e-65	7.77234e-65	yes	down
2085	puuB	gamma-glutamylputrescine oxidase [EC:1.4.3.-]	0	2.08386	0.0640699	-3.96421	0.0359398	0.0461423	yes	down
2087	-	putative transposase	24.6737	27.3512	3.34759	1.74312	6.08053e-31	2.80658e-30	yes	up
2090			0	7.63201	0.027233	-5.1985	0.000500581	0.000778062	yes	down
2091			0.117884	18.0132	0.024199	-5.36891	9.28476e-17	3.19558e-16	yes	down
2093			0	8.31353	0.0198042	-5.65805	0.000146631	0.000238896	yes	down
2094	-	putative transcriptional regulator	0	12.9348	0.0125405	-6.31726	2.14585e-06	4.10376e-06	yes	down
2095	polX	DNA polymerase (family X)	5.67955	40.8348	0.513504	-0.961554	0.00530811	0.00746705	no	down
2096	ctpA	carboxyl-terminal processing protease [EC:3.4.21.102]	1.39904	61.7439	0.0838693	-3.57571	7.25001e-61	4.92485e-60	yes	down
2097	envC	murein hydrolase activator	0.338139	22.9869	0.0543276	-4.20217	1.40107e-20	5.36349e-20	yes	down
2098	ftsX	cell division transport system permease protein	0.222297	14.3289	0.0575155	-4.1199	4.60824e-11	1.24624e-10	yes	down
2099	ftsE	cell division transport system ATP-binding protein	0.0723653	9.8741	0.0273303	-5.19335	9.9101e-06	1.78643e-05	yes	down
2100	yraN	putative endonuclease	0	13.3295	0.0097975	-6.67337	4.57862e-07	9.21019e-07	yes	down
2101	rnhB	ribonuclease HII [EC:3.1.26.4]	0	125.075	0.000614132	-10.6692	2.54232e-19	9.43602e-19	yes	down
2102	rplS	large subunit ribosomal protein L19	0	53.8795	0.00234575	-8.73574	4.83391e-13	1.44802e-12	yes	down
2103	trmD	tRNA (guanine37-N1)-methyltransferase [EC:2.1.1.228]	0.19108	85.9766	0.00823223	-6.9245	5.97386e-30	2.71924e-29	yes	down
2104	rimM	16S rRNA processing protein RimM	0	24.8754	0.00396721	-7.97766	8.98941e-11	2.38687e-10	yes	down
2105	rpsP	small subunit ribosomal protein S16	0	24.0433	0.00723355	-7.11108	2.34583e-08	5.23283e-08	yes	down
2106	ffh	signal recognition particle subunit SRP54 [EC:3.6.5.4]	0.408617	120.783	0.0125279	-6.31871	3.65123e-84	3.04387e-83	yes	down
2109	uvrB	excinuclease ABC subunit B	0.0375848	12.8652	0.0108128	-6.53112	7.01936e-14	2.18162e-13	yes	down
2110	-	cold-inducible RNA-binding protein	0.250364	32.7011	0.0283349	-5.14127	3.58837e-08	7.89645e-08	yes	down
2111			0.142208	21.4492	0.0245271	-5.34948	1.43683e-11	3.9985e-11	yes	down
2112			0	24.1793	0.0083057	-6.91168	8.26458e-08	1.76621e-07	yes	down
2113	ywaD	aminopeptidase YwaD [EC:3.4.11.6 3.4.11.10]	0	12.5998	0.00262539	-8.57325	2.17826e-12	6.31019e-12	yes	down
2114			0.961617	130.399	0.0273364	-5.19303	3.32979e-43	1.8576e-42	yes	down
2115	tolC	outer membrane protein	0.400227	65.9349	0.022494	-5.47431	3.17648e-67	2.28934e-66	yes	down
2116	-	CAAX protease family protein	0	5.07975	0.0142224	-6.13569	5.93974e-06	1.09169e-05	yes	down
2117	rnz	ribonuclease Z [EC:3.1.26.11]	0	7.96762	0.00630465	-7.30937	6.14475e-09	1.43306e-08	yes	down
2118			0	2.33678	0.0641145	-3.9632	0.039832	0.0508485	no	down
2119			0	5.19518	0.0306176	-5.0295	0.00304674	0.00439536	yes	down
2120	vgrG	type VI secretion system secreted protein VgrG	0	7.32906	0.00829991	-6.91269	9.27771e-08	1.97358e-07	yes	down
2121			0	22.5787	0.00787741	-6.98806	6.38657e-08	1.37799e-07	yes	down
2122			0	10.1978	0.0177858	-5.81313	3.41283e-05	5.87502e-05	yes	down
2123	ppkA	serine/threonine-protein kinase PpkA [EC:2.7.11.1]	0.0756312	6.73851	0.0416531	-4.58543	6.02755e-14	1.88054e-13	yes	down
2124	-	uncharacterized protein	0.119354	25.8917	0.0170474	-5.8743	6.37771e-08	1.37627e-07	yes	down
2126	-	uncharacterized protein	0	2.86305	0.0531898	-4.23271	0.0164805	0.022	yes	down
2127	-	uncharacterized protein	0	8.16682	0.0210015	-5.57336	0.000125951	0.000206613	yes	down
2128	uvrA	excinuclease ABC subunit A	0.280686	25.758	0.0403983	-4.62956	8.54835e-55	5.4572e-54	yes	down
2130			0	15.818	0.0023377	-8.74069	6.13456e-13	1.82914e-12	yes	down
2131	degP	serine protease Do [EC:3.4.21.107]	0	12.5278	0.00325476	-8.26323	1.20719e-11	3.3667e-11	yes	down
2132	algH	putative transcriptional regulator	1.24793	86.0739	0.0537068	-4.21875	1.18898e-35	5.92045e-35	yes	down
2133	pydC	beta-ureidopropionase [EC:3.5.1.6]	0.157614	42.8151	0.0136808	-6.19171	1.27315e-19	4.75735e-19	yes	down
2134			1.23338	490.004	0.00932283	-6.74502	2.83029e-76	2.20069e-75	yes	down
2135	sseA	thiosulfate/3-mercaptopyruvate sulfurtransferase [EC:2.8.1.1 2.8.1.2]	0.343851	97.1622	0.0131404	-6.24985	3.43039e-16	1.16078e-15	yes	down
2136			5.82341	830.225	0.02599	-5.2659	4.96125e-184	7.4568e-183	yes	down
2137	sseA	thiosulfate/3-mercaptopyruvate sulfurtransferase [EC:2.8.1.1 2.8.1.2]	0.0285145	28.2896	0.00400544	-7.96382	3.69816e-11	1.00511e-10	yes	down
2138	-	histone deacetylase 4/5 [EC:3.5.1.98]	0.0529578	26.2925	0.00745925	-7.06675	1.93848e-11	5.35886e-11	yes	down
2139			0.86498	50.6626	0.0632504	-3.98278	5.99112e-14	1.86993e-13	yes	down
2140			0	5.38957	0.0338012	-4.88678	0.00247268	0.00360077	yes	down
2141			0.239853	14.4099	0.0617721	-4.0169	6.16659e-11	1.65652e-10	yes	down
2143			0.117442	17.7642	0.0245197	-5.34991	1.05984e-11	2.96696e-11	yes	down
2144			0.149946	14.7071	0.0379732	-4.71888	5.45301e-05	9.22501e-05	yes	down
2145	pepF	oligoendopeptidase F [EC:3.4.24.-]	0.125205	28.1346	0.0164632	-5.92461	7.93321e-31	3.65518e-30	yes	down
2146	wrbA	NAD(P)H dehydrogenase (quinone) [EC:1.6.5.2]	0	14.9763	0.00532727	-7.55239	1.51453e-09	3.69178e-09	yes	down
2147			0	3.45893	0.0796451	-3.65027	0.0709144	0.0875529	no	down
2148	-	uncharacterized protein	0.114258	17.784	0.0238383	-5.39057	1.43297e-06	2.77332e-06	yes	down
2149	spoT	GTP diphosphokinase / guanosine-3',5'-bis(diphosphate) 3'-diphosphatase [EC:2.7.6.5 3.1.7.2]	0.229502	11.0474	0.076999	-3.69902	1.38475e-17	4.89435e-17	yes	down
2150	recJ	single-stranded-DNA-specific exonuclease [EC:3.1.-.-]	0.441277	18.4342	0.0885865	-3.49677	6.7555e-24	2.74349e-23	yes	down
2151	pup	prokaryotic ubiquitin-like protein Pup	2.52822	62.4035	0.149881	-2.73811	2.02075e-08	4.53053e-08	yes	down
2152	hppA	K(+)-stimulated pyrophosphate-energized sodium pump [EC:7.2.3.1]	0.0973419	18.5397	0.0194889	-5.6812	1.03668e-24	4.27969e-24	yes	down
2153	-	HHIP-like protein	0.213006	42.939	0.0184139	-5.76306	1.41634e-31	6.60833e-31	yes	down
2154			0.0531264	23.5495	0.00835477	-6.90318	9.64407e-11	2.55432e-10	yes	down
2155			1.78351	9.12565	0.72358	-0.466776	0.140705	0.16595	no	down
2156			0.196582	36.9281	0.0197098	-5.66494	2.45317e-07	5.04416e-07	yes	down
2157			0	2.86721	0.0260676	-5.2616	0.000457645	0.00071405	yes	down
2158	parE1_3_4	toxin ParE1/3/4	0	4.66664	0.0363295	-4.78271	0.00544312	0.00764586	yes	down
2159			1.06993	142.447	0.0278146	-5.16801	1.62359e-24	6.67059e-24	yes	down
[truncated: 2,041 more rows]

## Sheet: bin64
seq_id	KEGG_name	KO_description	Acid_tpm	Neutral_tpm	fc	log2fc	pvalue	padjust	significant	regulate
[truncated: 3,765 more rows]

[truncated: 1 more sheets: bin8]
